# Supplementary material for: Low Carbon sink capacity of Red Sea mangroves
Source: Sci Rep. 2017 Aug 29;7:9700. doi: 10.1038/s41598-017-10424-9 (PMC5574891; doi:10.1038/s41598-017-10424-9)
Supplement: Supplementary file 1 — Supplementary Materials [file 41598_2017_10424_MOESM1_ESM.xlsx]

## Sheet: Table 1
date	core ID	ports/whole	location	seafringe/land	gps lat	gps long	ecosystem	species	water depth (m)	total length pipe (cm)	length outside sed (cm)	length inside pipe (cm)	penetrometer (cm)	Core length (cm compressed)	Core length (cm decompressed)	Compression (%)
2014-11-10	TMA	ports	Thuwal Island	seafringe	22°16'54.42"N	39° 5'6.12"E	mangrove	Avicennia marina	<0.5	168	120	122	75	45	48	6.25
2014-11-10	TMB	whole	Thuwal Island	seafringe	22°16'53.97"N	39° 5'6.81"E	mangrove	Avicennia marina	<0.5	168	34	44.5	>300	21	28	25
2014-11-10	TMC	ports	Thuwal Island	seafringe	22°16'51.03"N	39° 5'4.79"E	mangrove	Avicennia marina	<0.5	168	26	64	134	99	137	27.7372
2014-11-10	TMG	ports	Thuwal Island	seafringe	22°16'48.59"N	39° 5'3.99"E	mangrove	Avicennia marina	<0.5	168	37	72	>300	63	98	35.7143
2014-11-10	TMZ	ports	Thuwal Island	seafringe	22°16'48.17"N	39° 5'3.67"E	mangrove	Avicennia marina	<0.5	168	43	71	73	87	115	24.3478
2014-11-10	TMD	ports	Thuwal Island	land	22°16'56.25"N	39° 5'3.75"E	mangrove	Avicennia marina	<0.5	168	28	61	290	91	124	26.6129
2014-11-10	TME	ports	Thuwal Island	land	22°16'56.01"N	39° 5'4.14"E	mangrove	Avicennia marina	<0.5	168	25.5	53	204	111	138.5	19.8556
2014-11-10	TMF	whole	Thuwal Island	land	22°16'55.74"N	39° 5'3.57"E	mangrove	Avicennia marina	<0.5	168	34	44.5	>300	71	81.5	12.8834
2014-11-12	EMA	ports	Economic city, 1st island	seafringe	22°23'31.10"N	39° 7'49.07"E	mangrove	Avicennia marina	<0.5	168	16	37	170	111	132	15.9091
2014-11-12	EMB	whole	Economic city, 1st island	seafringe	22°23'38.70"N	39° 7'50.89"E	mangrove	Avicennia marina	<0.5	168	11	39	>300	129	157	17.8344
2014-11-12	EMC	ports	Economic city, 1st island	seafringe	22°23'36.38"N	39° 7'50.85"E	mangrove	Avicennia marina	<0.5	168	37	57	>300	105	125	16
2014-11-12	EMD	ports	Economic city, 2nd island	seafringe	22°22'49.91"N	39° 7'52.76"E	mangrove	Avicennia marina	<0.5	168	19.5	53	>300	93	126.5	26.4822
2014-11-12	EME	whole	Economic city, 2nd island	seafringe	22°22'49.62"N	39° 7'49.93"E	mangrove	Avicennia marina	<0.5	168	12	49	>300	78	114	31.5789
2014-11-12	EMG	ports	Economic city, 2nd island	seafringe	22°22'52.04"N	39° 7'54.10"E	mangrove	Avicennia marina	<0.5	168	13	57	>300	99	143	30.7692
2014-11-12	EMX	whole	Economic city 3rd island	seafringe	22°22'25.13"N	39° 6'35.48"E	mangrove	Avicennia marina	<0.5	168	14	45	>300	106	137	22.6277
2014-11-12	EMY	ports	Economic city 3rd island	seafringe	22°22'25.03"N	39° 6'47.09"E	mangrove	Avicennia marina	<0.5	168	16	52	>300	87	123	29.2683
2014-11-17	KMA	whole	Khor Alkharar 1st island	seafringe	22°58'14.81"N	38°50'44.27"E	mangrove	Avicennia marina	<0.5	168	18	37	>300	114	133	14.2857
2014-11-17	KMB	ports	Khor Alkharar 1st island	seafringe	22°58'18.94"N	38°50'47.54"E	mangrove	Avicennia marina	<0.5	168	23	26	>300	75	78	3.84615
2014-11-17	KMC	whole	Khor Alkharar 1st island	seafringe	22°58'19.23"N	38°50'55.96"E	mangrove	Avicennia marina	<0.5	168	33	36	>300	112	115	2.6087
2014-11-17	AMH1	ports	Khor Alkharar 2nd island	seafringe	22° 56.148'	38° 52.963'	mangrove	Avicennia marina	<0.5	168	110	115	>300	39	44	11.3636
2014-11-17	AMH2	ports	Khor Alkharar 2nd island	seafringe	22° 56.050'	38° 52.925'	mangrove	Avicennia marina	<0.5	70	25	10	>300	33	40	17.5
2014-11-17	KMD	ports	Khor Alkharar 2nd island	seafringe	22°56'14.78"N	38°52'46.42"E	mangrove	Avicennia marina	<0.5	168	27	39	>300	105	123	14.6341
2014-11-17	KME	whole	Khor Alkharar 2nd island	seafringe	22°56'19.94"N	38°52'43.57"E	mangrove	Avicennia marina	<0.5	168	23	38	>300	125	140	10.7143
2014-11-16	RMA	ports	Petro Rabigh	seafringe	22°45'5.81"N	39° 0'46.90"E	mangrove	Avicennia marina	<0.5	168	15.5	71	>300	81	136.5	40.6593
2014-11-16	RMB	whole	Petro Rabigh	seafringe	22°45'10.31"N	39° 0'44.99"E	mangrove	Avicennia marina	<0.5	168	13	59	>300	102	162	37.037
2014-11-19	RMC	Ports	Petro Rabigh	seafringe	22°45'15.56"N	39° 0'41.19"E	mangrove	Avicennia marina	<0.5	168	20	50	>300	99	129	23.2558
2014-11-19	RMD	Ports	Petro Rabigh	seafringe	22°45'5.95"N	38°59'49.50"E	mangrove	Avicennia marina	<0.5	168	21	43	>300	117	139	15.8273
2014-11-19	RMF	whole	Petro Rabigh	seafringe	22°45'9.24"N	38°59'50.62"E	mangrove	Avicennia marina	<0.5	168	20	32	>300	119	131	9.16031
2014-11-19	RMG	Ports	Petro Rabigh	seafringe	22°45'12.89"N	38°59'48.65"E	mangrove	Avicennia marina	<0.5	168	34	46	>300	111	123	9.7561

## Sheet: Table 2
Location	core ID	port/whole	sample ID	cm compressed	material	acidification	acid type	%Corg bulk	δ13C	%N bulk	δ15Nacid
Petro Rabigh	RMA	port	RMA_9	48-51	bulk sediment	yes	drop by drop	0.31538	-21.3993	0.0360191	7.79532
Petro Rabigh	RMC	port	RMC_5	24-27	bulk sediment	yes	drop by drop	0.110513	-24.3812	0.00968703	7.53349
Petro Rabigh	RMA	port	RMA_8	42-45	bulk sediment	yes	drop by drop	0.417607	-22.4157	0.0400203	7.42225
Petro Rabigh	RMC	port	RMC_4	18-21	bulk sediment	yes	drop by drop	0.15346	-23.3375	0.0157327	7.2678
Petro Rabigh	RMC	port	RMC_9	48-51	bulk sediment	yes	drop by drop	0.0766212	-24.0247	0.00725126	7.16727
Petro Rabigh	RMC	port	RMC_8	42-45	bulk sediment	yes	drop by drop	0.107619	-23.6522	0.00876206	7.15371
Petro Rabigh	RMC	port	RMC_7	36-39	bulk sediment	yes	drop by drop	0.107035	-24.347	0.0107977	7.06148
Petro Rabigh	RMC	port	RMC_11	60-63	bulk sediment	yes	drop by drop	0.117029	-22.8348	0.0100076	6.9346
Petro Rabigh	RMB	whole	48-51	48-51	bulk sediment	yes	drop by drop	0.178639	-23.7237	0.0139221	6.91277
Petro Rabigh	RMB	whole	66-69	66-69	bulk sediment	yes	drop by drop	0.217676	-23.758	0.0190795	6.88984
Petro Rabigh	RMB	whole	60-63	60-63	bulk sediment	yes	drop by drop	0.201904	-23.7828	0.0177889	6.71953
Petro Rabigh	RMB	whole	18-21	18-21	bulk sediment	yes	drop by drop	0.20236	-23.5754	0.0195927	6.60929
Petro Rabigh	RMC	port	RMC_10	54-57	bulk sediment	yes	drop by drop	0.131566	-23.7903	0.00917219	6.57465
Petro Rabigh	RMB	whole	72-75	72-75	bulk sediment	yes	drop by drop	0.139883	-23.6137	0.0133569	6.43431
Petro Rabigh	RMC	port	RMC_2	6-9	bulk sediment	yes	drop by drop	0.109108	-23.8159	0.0110365	6.23625
Petro Rabigh	RMA	port	RMA_7	36-39	bulk sediment	yes	drop by drop	0.178677	-24.0624	0.0180835	6.2046
Petro Rabigh	RMB	whole	54-57	54-57	bulk sediment	yes	drop by drop	0.213889	-21.807	0.0156809	5.93269
Petro Rabigh	RMC	port	RMC_6	30-33	bulk sediment	yes	drop by drop	0.0912679	-24.3703	0.00746785	5.90899
Petro Rabigh	RMB	whole	42-45	42-45	bulk sediment	yes	drop by drop	0.130868	-24.0127	0.0101745	5.87678
Petro Rabigh	RMB	whole	12-15	12-15	bulk sediment	yes	drop by drop	0.113487	-23.0639	0.0089182	5.6381
Petro Rabigh	RMC	port	RMC_3	12-15	bulk sediment	yes	drop by drop	0.117322	-23.2866	0.0114325	5.49538
Petro Rabigh	RMA	port	RMA_5	24-27	bulk sediment	yes	drop by drop	0.22798	-22.0812	0.0208614	5.3165
Petro Rabigh	RMA	port	RMA_10	54-57	bulk sediment	yes	drop by drop	0.193408	-22.291	0.0213923	5.31236
Petro Rabigh	RMC	port	RMC_13	72-75	bulk sediment	yes	drop by drop	0.0977551	-22.7802	0.00863519	5.19221
Petro Rabigh	RMA	port	RMA_6	30-33	bulk sediment	yes	drop by drop	0.418417	-20.0801	0.0364246	4.95587
Petro Rabigh	RMB	whole	0-3	0-3	bulk sediment	yes	drop by drop	0.0696027	-24.0058	0.00625151	4.95281
Petro Rabigh	RMC	port	RMC_12	66-69	bulk sediment	yes	drop by drop	0.0868277	-20.8106	0.00697548	4.92511
Petro Rabigh	RMB	whole	36-39	36-39	bulk sediment	yes	drop by drop	0.207327	-24.2639	0.011374	4.57312
Petro Rabigh	RMA	port	RMA_13	72-75	bulk sediment	yes	drop by drop	0.0735203	-25.9458	0.00606513	4.47328
Petro Rabigh	RMD	port	RMD_5	24-27	bulk sediment	yes	drop by drop	0.288262	-18.8719	0.0216038	4.46899
Petro Rabigh	RMF	whole	72-75	72-75	bulk sediment	yes	drop by drop	0.206528	-17.7381	0.0180712	4.32202
Petro Rabigh	RMG	port	RMG_5	24-27	bulk sediment	yes	drop by drop	0.355476	-21.4457	0.0203162	4.26048
Petro Rabigh	RMB	whole	6-9	6-9	bulk sediment	yes	drop by drop	0.0633963	-23.5076	0.0062946	4.0978
Petro Rabigh	RMG	port	RMG_11	60-63	bulk sediment	yes	drop by drop	0.191918	-17.4497	0.0195847	4.09367
Petro Rabigh	RMF	whole	66-69	66-69	bulk sediment	yes	drop by drop	0.16907	-16.5774	0.0162533	4.05957
Petro Rabigh	RMF	whole	48-51	48-51	bulk sediment	yes	drop by drop	0.165454	-17.7258	0.0165339	4.04002
Petro Rabigh	RMD	port	RMD_6	30-33	bulk sediment	yes	drop by drop	0.194711	-18.16	0.0184445	4.02069
Petro Rabigh	RMD	port	RMD_9	48-51	bulk sediment	yes	drop by drop	0.267306	-20.2651	0.022438	4.01548
Petro Rabigh	RMD	port	RMD_3	12-15	bulk sediment	yes	drop by drop	0.22747	-18.3614	0.0221725	4.01443
Petro Rabigh	RMC	port	RMC_1	0-3	bulk sediment	yes	drop by drop	0.28581	-22.1384	0.0220537	3.98237
Petro Rabigh	RMB	whole	24-27	24-27	bulk sediment	yes	drop by drop	0.0724051	-23.808	0.00761929	3.91696
Petro Rabigh	RMA	port	RMA_11	60-63	bulk sediment	yes	drop by drop	0.100299	-25.0105	0.00778008	3.90136
Petro Rabigh	RMD	port	RMD_8	42-45	bulk sediment	yes	drop by drop	0.186298	-18.4556	0.016882	3.7246
Petro Rabigh	RMG	port	RMG_13	72-75	bulk sediment	yes	drop by drop	0.182449	-16.4845	0.0176838	3.67769
Petro Rabigh	RMG	port	RMG_10	54-57	bulk sediment	yes	drop by drop	0.227669	-18.9775	0.0191964	3.64432
Petro Rabigh	RMD	port	RMD_4	18-21	bulk sediment	yes	drop by drop	0.211987	-17.9537	0.019869	3.63494
Petro Rabigh	RMG	port	RMG_8	42-45	bulk sediment	yes	drop by drop	0.249443	-20.0836	0.0210596	3.6266
Petro Rabigh	RMD	port	RMD_7	36-39	bulk sediment	yes	drop by drop	0.200909	-18.9616	0.0169163	3.59845
Petro Rabigh	RMG	port	RMG_6	30-33	bulk sediment	yes	drop by drop	0.291284	-20.1411	0.0252585	3.58907
Petro Rabigh	RMG	port	RMG_7	36-39	bulk sediment	yes	drop by drop	0.243175	-18.5449	0.0231004	3.57656
Petro Rabigh	RMA	port	RMA_1	0-3	bulk sediment	yes	drop by drop	0.0809255	-23.451	0.0064768	3.57395
Petro Rabigh	RMD	port	RMD_10	54-57	bulk sediment	yes	drop by drop	0.178237	-17.2205	0.0178449	3.57343
Petro Rabigh	RMF	whole	54-57	54-57	bulk sediment	yes	drop by drop	0.178612	-17.1892	0.0170534	3.53261
Petro Rabigh	RMD	port	RMD_2	6-9	bulk sediment	yes	drop by drop	0.30096	-19.8356	0.0266465	3.53068
Petro Rabigh	RMD	port	RMD_12	66-69	bulk sediment	yes	drop by drop	0.176449	-16.7354	0.0175278	3.49836
Petro Rabigh	RMD	port	RMD_11	60-63	bulk sediment	yes	drop by drop	0.165238	-16.4001	0.017511	3.48481
Petro Rabigh	RMF	whole	60-63	60-63	bulk sediment	yes	drop by drop	0.112683	-17.2925	0.0100365	3.44616
Petro Rabigh	RMA	port	RMA_4	18-21	bulk sediment	yes	drop by drop	0.225833	-22.8767	0.0157412	3.42074
Petro Rabigh	RMG	port	RMG_9	48-51	bulk sediment	yes	drop by drop	0.408998	-19.4864	0.0359386	3.39828
Thuwal	TME	port	TME_3	12-15	bulk sediment	yes	drop by drop	0.217926	-17.9993	0.0217279	3.23114
Khor Alkharar	KME	whole	24-27	24-27	bulk sediment	yes	drop by drop	3.80212	-22.9229	0.222574	3.19309
Khor Alkharar	KME	whole	30-33	30-33	bulk sediment	yes	drop by drop	1.4146	-21.7078	0.0844917	3.13737
Thuwal	TME	port	TME_8	42-45	bulk sediment	yes	drop by drop	0.178023	-19.0801	0.0136011	3.0831
Petro Rabigh	RMA	port	RMA_3	12-15	bulk sediment	yes	drop by drop	0.160034	-24.7238	0.0120181	3.07969
Petro Rabigh	RMD	port	RMD_1	0-3	bulk sediment	yes	drop by drop	0.319446	-19.906	0.0287028	3.07613
Thuwal	TME	port	TME_11	60-63	bulk sediment	yes	drop by drop	0.365104	-21.4064	0.0216124	3.05747
Khor Alkharar	KME	whole	18-21	18-21	bulk sediment	yes	drop by drop	3.09812	-22.9402	0.192593	3.04723
Petro Rabigh	RMF	whole	42-45	42-45	bulk sediment	yes	drop by drop	0.251816	-19.9518	0.0211891	3.02881
Thuwal	TME	port	TME_9	48-51	bulk sediment	yes	drop by drop	0.287245	-20.438	0.0188017	3.02569
Economic city	EME	whole	72-75	72-75	bulk sediment	yes	drop by drop	0.227173	-19.3922	0.0175073	3.01497
Economic city	EMA	port	EMA_13	72-75	bulk sediment	yes	drop by drop	0.323117	-15.4028	0.0233596	2.98014
Economic city	EMA	port	EMA_11	60-63	bulk sediment	yes	drop by drop	0.417782	-19.8564	0.0276461	2.97399
Thuwal	TME	port	TME_2	6-9	bulk sediment	yes	drop by drop	0.239422	-19.2597	0.0239834	2.97311
Economic city	EMG	port	EMG_13	72-75	bulk sediment	yes	drop by drop	0.148503	-18.2627	0.0114314	2.9689
Economic city	EMB	whole	72-75	72-75	bulk sediment	yes	drop by drop	0.401951	-13.4901	0.0307616	2.96411
Petro Rabigh	RMF	whole	36-39	36-39	bulk sediment	yes	drop by drop	0.274458	-21.2539	0.0221535	2.95733
Petro Rabigh	RMA	port	RMA_12	66-69	bulk sediment	yes	drop by drop	0.0595102	-25.5349	0.0054026	2.95061
Thuwal	TME	port	TME_1	0-3	bulk sediment	yes	drop by drop	0.431252	-20.9216	0.0370753	2.94807
Economic city	EMC	port	EMC_4	18-21	bulk sediment	yes	drop by drop	0.311864	-16.6522	0.0259732	2.94735
Petro Rabigh	RMG	port	RMG_12	66-69	bulk sediment	yes	drop by drop	0.212138	-17.3376	0.0218652	2.94059
Petro Rabigh	RMB	whole	30-33	30-33	bulk sediment	yes	drop by drop	0.0876328	-24.1294	0.00740221	2.9057
Thuwal	TMF	whole	60-63	60-63	bulk sediment	yes	drop by drop	0.167139	-15.6713	0.0149055	2.89583
Economic city	EMC	port	EMC_11	60-63	bulk sediment	yes	drop by drop	0.344103	-16.1228	0.0269243	2.89536
Economic city	EME	whole	60-63	60-63	bulk sediment	yes	drop by drop	0.339003	-20.6994	0.0232675	2.88837
Petro Rabigh	RMD	port	RMD_13	72-75	bulk sediment	yes	drop by drop	0.231173	-18.6481	0.0185944	2.88117
Thuwal	TME	port	TME_13	72-75	bulk sediment	yes	drop by drop	0.290129	-20.472	0.0160007	2.87914
Khor Alkharar	KME	whole	6-9	6-9	bulk sediment	yes	drop by drop	4.82367	-24.8151	0.371164	2.84344
Khor Alkharar	KME	whole	12-15	12-15	bulk sediment	yes	drop by drop	2.80772	-24.0706	0.173209	2.83969
Thuwal	TME	port	TME_10	54-57	bulk sediment	yes	drop by drop	0.214235	-19.9016	0.0161945	2.82478
Khor Alkharar	KMC	whole	72-75	72-75	bulk sediment	yes	drop by drop	0.20432	-18.7611	0.0141334	2.78624
Economic city	EME	whole	66-69	66-69	bulk sediment	yes	drop by drop	0.315362	-20.6206	0.0203611	2.78564
Petro Rabigh	RMF	whole	30-33	30-33	bulk sediment	yes	drop by drop	0.317082	-21.2497	0.0209065	2.76873
Economic city	EMC	port	EMC_13	72-75	bulk sediment	yes	drop by drop	0.329806	-14.6282	0.0263825	2.74754
Thuwal	TME	port	TME_4	18-21	bulk sediment	yes	drop by drop	0.176341	-18.5037	0.0162281	2.73249
Petro Rabigh	RMG	port	RMG_4	18-21	bulk sediment	yes	drop by drop	0.337458	-21.5488	0.0250939	2.73104
Thuwal	TME	port	TME_12	66-69	bulk sediment	yes	drop by drop	0.310888	-21.1007	0.017533	2.71612
Economic city	EMC	port	EMC_6	30-33	bulk sediment	yes	drop by drop	0.31033	-17.309	0.0250754	2.67822
Petro Rabigh	RMF	whole	18-21	18-21	bulk sediment	yes	drop by drop	0.253424	-20.3226	0.0207657	2.66884
Khor Alkharar	KME	whole	42-45	42-45	bulk sediment	yes	drop by drop	1.41318	-22.3638	0.0707932	2.66759
Economic city	EMD	port	EMD_13	72-75	bulk sediment	yes	drop by drop	0.263605	-18.9187	0.0204488	2.66402
Khor Alkharar	KMC	whole	66-69	66-69	bulk sediment	yes	drop by drop	0.209122	-17.5777	0.01483	2.65843
Khor Alkharar	KMC	whole	48-51	48-51	bulk sediment	yes	drop by drop	0.230149	-19.7417	0.0159501	2.62941
Khor Alkharar	KME	whole	36-39	36-39	bulk sediment	yes	drop by drop	2.03184	-22.6894	0.104541	2.62158
Economic city	EME	whole	48-51	48-51	bulk sediment	yes	drop by drop	0.472662	-22.0752	0.0272419	2.60768
Economic city	EMB	whole	66-69	66-69	bulk sediment	yes	drop by drop	0.323895	-14.4674	0.024951	2.58505
Economic city	EMC	port	EMC_10	54-57	bulk sediment	yes	drop by drop	0.354566	-16.4064	0.0297317	2.58443
Thuwal	TMF	whole	54-57	54-57	bulk sediment	yes	drop by drop	0.106178	-16.2587	0.00923506	2.57001
Khor Alkharar	KMC	whole	30-33	30-33	bulk sediment	yes	drop by drop	0.291381	-20.0296	0.0199035	2.56129
Economic city	EMB	whole	54-57	54-57	bulk sediment	yes	drop by drop	0.283669	-17.6067	0.02319	2.54288
Economic city	EMC	port	EMC_12	66-69	bulk sediment	yes	drop by drop	0.370134	-16.9905	0.0286615	2.51715
Economic city	EMC	port	EMC_7	36-39	bulk sediment	yes	drop by drop	0.321189	-17.2861	0.0268616	2.51001
Khor Alkharar	KMC	whole	54-57	54-57	bulk sediment	yes	drop by drop	0.266269	-19.6758	0.0183497	2.50975
Economic city	EME	whole	54-57	54-57	bulk sediment	yes	drop by drop	0.272484	-20.53	0.0208062	2.50444
Thuwal	TMD	port	TMD_3	12-15	bulk sediment	yes	drop by drop	0.182792	-15.6313	0.0170505	2.5043
Khor Alkharar	KMB	port	KMB_4	18-21	bulk sediment	yes	drop by drop	0.160506	-15.9378	0.0144547	2.49685
Khor Alkharar	KMC	whole	60-63	60-63	bulk sediment	yes	drop by drop	0.179283	-17.0806	0.0142023	2.49254
Thuwal	TMD	port	TMD_2	6-9	bulk sediment	yes	drop by drop	0.196403	-16.6937	0.0179737	2.49144
Thuwal	TME	port	TME_6	30-33	bulk sediment	yes	drop by drop	0.165308	-17.8376	0.0135163	2.4906
Thuwal	TMF	whole	66-69	66-69	bulk sediment	yes	drop by drop	0.149263	-15.3743	0.0130164	2.48738
Economic city	EMB	whole	60-63	60-63	bulk sediment	yes	drop by drop	0.31979	-16.8336	0.0258788	2.48343
Petro Rabigh	RMF	whole	24-27	24-27	bulk sediment	yes	drop by drop	0.28145	-20.2918	0.0237022	2.48122
Economic city	EMB	whole	30-33	30-33	bulk sediment	yes	drop by drop	0.403752	-19.6838	0.0283427	2.47174
Economic city	EMA	port	EMA_12	66-69	bulk sediment	yes	drop by drop	0.417823	-18.2286	0.0276337	2.46667
Thuwal	TMD	port	TMD_8	42-45	bulk sediment	yes	drop by drop	0.0978474	-15.5817	0.00851282	2.45928
Thuwal	TMF	whole	24-27	24-27	bulk sediment	yes	drop by drop	0.184773	-18.7999	0.0124538	2.45842
Thuwal	TMD	port	TMD_4	18-21	bulk sediment	yes	drop by drop	0.255027	-19.4182	0.0124568	2.45499
Thuwal	TMD	port	TMD_6	30-33	bulk sediment	yes	drop by drop	0.160863	-18.5322	0.0112096	2.44105
Khor Alkharar	KMC	whole	24-27	24-27	bulk sediment	yes	drop by drop	0.264615	-20.7237	0.0177695	2.43746
Economic city	EMC	port	EMC_3	12-15	bulk sediment	yes	drop by drop	0.413826	-18.0175	0.0321744	2.4305
Economic city	EMG	port	EMG_12	66-69	bulk sediment	yes	drop by drop	0.18504	-18.3886	0.01945	2.42948
Thuwal	TMD	port	TMD_5	24-27	bulk sediment	yes	drop by drop	0.136268	-15.4004	0.0108843	2.42498
Thuwal	TMD	port	TMD_1	0-3	bulk sediment	yes	drop by drop	0.385881	-20.0051	0.035976	2.41884
Economic city	EMC	port	EMC_8	42-45	bulk sediment	yes	drop by drop	0.371709	-17.2483	0.0297031	2.40909
Khor Alkharar	KMC	whole	36-39	36-39	bulk sediment	yes	drop by drop	0.301687	-19.514	0.021115	2.40703
Khor Alkharar	KMA	Whole	60-63	60-63	bulk sediment	yes	drop by drop	0.161449	-16.1129	0.01416	2.40022
Khor Alkharar	KMA	Whole	54-57	54-57	bulk sediment	yes	drop by drop	0.120807	-15.6003	0.0111099	2.39655
Khor Alkharar	KMA	Whole	72-75	72-75	bulk sediment	yes	drop by drop	0.14897	-15.6837	0.0131169	2.39236
Thuwal	TME	port	TME_5	24-27	bulk sediment	yes	drop by drop	0.126616	-16.1014	0.0117629	2.36285
Economic city	EMC	port	EMC_5	24-27	bulk sediment	yes	drop by drop	0.369512	-17.0303	0.0302241	2.33569
Thuwal	TMF	whole	6-9	6-9	bulk sediment	yes	drop by drop	0.710577	-23.7817	0.0422582	2.32906
Khor Alkharar	KME	whole	60-63	60-63	bulk sediment	yes	drop by drop	0.786524	-22.158	0.0380741	2.31334
Economic city	EME	whole	42-45	42-45	bulk sediment	yes	drop by drop	0.381491	-21.5832	0.0277278	2.30624
Petro Rabigh	RMA	port	RMA_2	6-9	bulk sediment	yes	drop by drop	0.131571	-24.9723	0.010799	2.29999
Thuwal	TMC	port	TMC_12	66-69	bulk sediment	yes	drop by drop	0.261129	-18.8957	0.0205429	2.29378
Khor Alkharar	KMC	whole	42-45	42-45	bulk sediment	yes	drop by drop	0.244504	-19.5839	0.0174323	2.25906
Khor Alkharar	KME	whole	48-51	48-51	bulk sediment	yes	drop by drop	1.05495	-22.0116	0.0554052	2.25097
Economic city	EMC	port	EMC_9	48-51	bulk sediment	yes	drop by drop	0.302995	-16.2144	0.0249624	2.23375
Thuwal	TMZ	port	TMZ_4	18-21	bulk sediment	yes	drop by drop	0.351906	-21.5336	0.0227892	2.22407
Khor Alkharar	KMA	Whole	66-69	66-69	bulk sediment	yes	drop by drop	0.139519	-16.7637	0.0120742	2.2142
Economic city	EME	whole	24-27	24-27	bulk sediment	yes	drop by drop	0.594024	-22.2042	0.0382887	2.2004
Thuwal	TMF	whole	36-39	36-39	bulk sediment	yes	drop by drop	0.105744	-16.3597	0.00865388	2.18231
Economic city	EMY	port	EMY_6	30-33	bulk sediment	yes	drop by drop	0.329827	-21.8717	0.0214946	2.17977
Khor Alkharar	KMB	port	KMB_5	24-27	bulk sediment	yes	drop by drop	0.166359	-16.83	0.0143112	2.15706
Thuwal	TMF	whole	18-21	18-21	bulk sediment	yes	drop by drop	0.236548	-20.0456	0.0157164	2.15318
Economic city	EME	whole	30-33	30-33	bulk sediment	yes	drop by drop	0.545912	-21.7833	0.0379809	2.1506
Economic city	EMY	port	EMY_7	36-39	bulk sediment	yes	drop by drop	0.344717	-20.5818	0.0242188	2.13996
Economic city	EME	whole	6-9	6-9	bulk sediment	yes	drop by drop	0.969258	-22.605	0.0582648	2.11808
Khor Alkharar	KMA	Whole	36-39	36-39	bulk sediment	yes	drop by drop	0.20397	-17.1576	0.0185217	2.11071
Thuwal	TMF	whole	72-75	72-75	bulk sediment	yes	drop by drop	0.186031	-17.3497	0.0127832	2.10064
Petro Rabigh	RMF	whole	12-15	12-15	bulk sediment	yes	drop by drop	0.330164	-21.1229	0.025175	2.09255
Thuwal	TMZ	port	TMZ_12	66-69	bulk sediment	yes	drop by drop	0.137423	-15.9128	0.0116472	2.09161
Thuwal	TMF	whole	12-15	12-15	bulk sediment	yes	drop by drop	0.435499	-21.393	0.0232473	2.08594
Economic city	EMA	port	EMA_1	0-3	bulk sediment	yes	drop by drop	0.520418	-20.4434	0.0394173	2.08185
Economic city	EMD	port	EMD_12	66-69	bulk sediment	yes	drop by drop	0.280813	-19.7575	0.0198377	2.07947
Economic city	EMX	whole	72-75	72-75	bulk sediment	yes	drop by drop	0.121145	-17.8472	0.00997562	2.07844
Thuwal	TMZ	port	TMZ_13	72-75	bulk sediment	yes	drop by drop	0.133789	-14.8355	0.0112092	2.0766
Economic city	EMD	port	EMD_6	30-33	bulk sediment	yes	drop by drop	0.25437	-21.3828	0.0214078	2.0635
Petro Rabigh	RMG	port	RMG_3	12-15	bulk sediment	yes	drop by drop	0.601691	-23.8494	0.0357789	2.05962
Economic city	EME	whole	12-15	12-15	bulk sediment	yes	drop by drop	0.72449	-22.3646	0.0474506	2.05444
Thuwal	TMF	whole	30-33	30-33	bulk sediment	yes	drop by drop	0.179679	-18.9829	0.0110337	2.04604
Economic city	EMG	port	EMG_1	0-3	bulk sediment	yes	drop by drop	0.980394	-23.9988	0.0584519	2.04107
Khor Alkharar	KME	whole	66-69	66-69	bulk sediment	yes	drop by drop	0.764131	-22.0784	0.0358361	2.03934
Thuwal	TMC	port	TMC_13	72-75	bulk sediment	yes	drop by drop	0.20764	-16.8077	0.0154439	2.02408
Thuwal	TMD	port	TMD_9	48-51	bulk sediment	yes	drop by drop	0.159853	-18.5193	0.009186	1.99321
Khor Alkharar	KMC	whole	18-21	18-21	bulk sediment	yes	drop by drop	0.335895	-21.5014	0.0223531	1.98937
Economic city	EMB	whole	36-39	36-39	bulk sediment	yes	drop by drop	0.434757	-19.1655	0.0332092	1.97988
Economic city	EMA	port	EMA_9	48-51	bulk sediment	yes	drop by drop	0.299921	-20.0006	0.0217262	1.96971
Economic city	EMX	whole	18-21	18-21	bulk sediment	yes	drop by drop	0.494167	-22.2013	0.0298405	1.9663
Khor Alkharar	KME	whole	54-57	54-57	bulk sediment	yes	drop by drop	0.792725	-21.8038	0.0419018	1.96576
Economic city	EMB	whole	42-45	42-45	bulk sediment	yes	drop by drop	0.387743	-18.9602	0.0290261	1.96362
Thuwal	TME	port	TME_7	36-39	bulk sediment	yes	drop by drop	0.128728	-18.4297	0.0102594	1.96352
Thuwal	TMF	whole	48-51	48-51	bulk sediment	yes	drop by drop	0.0863153	-15.4239	0.0073557	1.94841
Economic city	EME	whole	18-21	18-21	bulk sediment	yes	drop by drop	0.541878	-22.2918	0.0342027	1.9441
Economic city	EME	whole	36-39	36-39	bulk sediment	yes	drop by drop	0.424752	-21.7764	0.0302941	1.92802
Thuwal	TMC	port	TMC_8	42-45	bulk sediment	yes	drop by drop	0.368867	-20.6184	0.0236371	1.92117
Thuwal	TMF	whole	0-3	0-3	bulk sediment	yes	drop by drop	1.15905	-23.4965	0.0829647	1.91744
Thuwal	TMF	whole	42-45	42-45	bulk sediment	yes	drop by drop	0.094602	-15.2768	0.00850814	1.91434
Economic city	EME	whole	0-3	0-3	bulk sediment	yes	drop by drop	0.711623	-22.1621	0.0535511	1.90264
Economic city	EMA	port	EMA_10	54-57	bulk sediment	yes	drop by drop	0.384832	-19.9469	0.0274561	1.90039
Thuwal	TMC	port	TMC_7	36-39	bulk sediment	yes	drop by drop	0.398148	-21.0604	0.026013	1.8933
Thuwal	TMD	port	TMD_11	60-63	bulk sediment	yes	drop by drop	0.0856029	-14.9405	0.00749787	1.88044
Economic city	EMB	whole	48-51	48-51	bulk sediment	yes	drop by drop	0.336063	-19.2591	0.0247503	1.8747
Thuwal	TMZ	port	TMZ_1	0-3	bulk sediment	yes	drop by drop	0.495926	-22.4201	0.032359	1.87294
Economic city	EMB	whole	0-3	0-3	bulk sediment	yes	drop by drop	0.878193	-22.6181	0.0484458	1.86928
Thuwal	TMC	port	TMC_3	12-15	bulk sediment	yes	drop by drop	0.599294	-22.6927	0.0321653	1.86436
Thuwal	TMC	port	TMC_6	30-33	bulk sediment	yes	drop by drop	0.495728	-22.0088	0.0277363	1.85793
Economic city	EMD	port	EMD_5	24-27	bulk sediment	yes	drop by drop	0.263777	-20.6723	0.0235386	1.85758
Khor Alkharar	KMA	Whole	48-51	48-51	bulk sediment	yes	drop by drop	0.142984	-16.5524	0.0125742	1.8558
Thuwal	TMC	port	TMC_9	48-51	bulk sediment	yes	drop by drop	0.243472	-18.2428	0.0170477	1.84292
Petro Rabigh	RMF	whole	6-9	6-9	bulk sediment	yes	drop by drop	0.459791	-22.1149	0.0349735	1.79648
Economic city	EMA	port	EMA_8	42-45	bulk sediment	yes	drop by drop	0.406199	-20.5459	0.0268699	1.78826
Thuwal	TMD	port	TMD_7	36-39	bulk sediment	yes	drop by drop	0.139034	-18.0891	0.00971831	1.78718
Thuwal	TMZ	port	TMZ_3	12-15	bulk sediment	yes	drop by drop	0.426644	-21.882	0.0261533	1.7561
Economic city	EMD	port	EMD_8	42-45	bulk sediment	yes	drop by drop	0.383683	-21.537	0.0231815	1.75563
Khor Alkharar	KME	whole	72-75	72-75	bulk sediment	yes	drop by drop	0.637949	-22.1877	0.0315287	1.74746
Khor Alkharar	KMA	Whole	30-33	30-33	bulk sediment	yes	drop by drop	0.230807	-17.4502	0.0193105	1.74738
Economic city	EMX	whole	0-3	0-3	bulk sediment	yes	drop by drop	0.214884	-18.2561	0.022081	1.73875
Economic city	EMY	port	EMY_8	42-45	bulk sediment	yes	drop by drop	0.412694	-22.4552	0.0243681	1.73841
Thuwal	TMZ	port	TMZ_6	30-33	bulk sediment	yes	drop by drop	0.254312	-20.9077	0.0169521	1.7293
Thuwal	TMD	port	TMD_12	66-69	bulk sediment	yes	drop by drop	0.0818136	-14.0515	0.00799923	1.7293
Khor Alkharar	KMD	port	KMD_4	18-21	bulk sediment	yes	drop by drop	2.0684	-24.681	0.101268	1.72197
Economic city	EMX	whole	12-15	12-15	bulk sediment	yes	drop by drop	0.57214	-22.8357	0.0332805	1.71569
Thuwal	TMC	port	TMC_11	60-63	bulk sediment	yes	drop by drop	0.180462	-15.0079	0.0141945	1.71536
Economic city	EMX	whole	48-51	48-51	bulk sediment	yes	drop by drop	0.328167	-21.486	0.0201379	1.70332
Economic city	EMA	port	EMA_3	12-15	bulk sediment	yes	drop by drop	0.319534	-19.6613	0.0243358	1.69141
Thuwal	TMC	port	TMC_10	54-57	bulk sediment	yes	drop by drop	0.218019	-16.4797	0.0160421	1.68535
Economic city	EMA	port	EMA_4	18-21	bulk sediment	yes	drop by drop	0.346257	-20.3927	0.0246061	1.68121
Economic city	EMB	whole	6-9	6-9	bulk sediment	yes	drop by drop	0.660766	-21.7804	0.0407382	1.66976
Economic city	EMD	port	EMD_4	18-21	bulk sediment	yes	drop by drop	0.432398	-21.6236	0.0269646	1.66694
Thuwal	TMZ	port	TMZ_2	6-9	bulk sediment	yes	drop by drop	0.532481	-22.649	0.0338224	1.66606
Economic city	EMA	port	EMA_5	24-27	bulk sediment	yes	drop by drop	0.308999	-18.7259	0.0249698	1.65675
Economic city	EMB	whole	24-27	24-27	bulk sediment	yes	drop by drop	0.54102	-20.5847	0.0365852	1.65011
Economic city	EMX	whole	42-45	42-45	bulk sediment	yes	drop by drop	0.277121	-20.6698	0.0183726	1.63366
Economic city	EMD	port	EMD_7	36-39	bulk sediment	yes	drop by drop	0.304827	-21.5082	0.0182818	1.63126
Economic city	EMA	port	EMA_6	30-33	bulk sediment	yes	drop by drop	0.356149	-20.3967	0.0248009	1.62617
Economic city	EMB	whole	12-15	12-15	bulk sediment	yes	drop by drop	0.539298	-21.1955	0.0340783	1.62275
Khor Alkharar	KMB	port	KMB_13	72-75	bulk sediment	yes	drop by drop	0.226874	-19.7443	0.0167187	1.62252
Economic city	EMA	port	EMA_7	36-39	bulk sediment	yes	drop by drop	0.353088	-19.1081	0.0307658	1.62209
Khor Alkharar	KME	whole	0-3	0-3	bulk sediment	yes	drop by drop	16.6986	-25.801	1.41216	1.62084
Khor Alkharar	KMD	port	KMD_11	66-69	bulk sediment	yes	drop by drop	0.414592	-22.0538	0.0219865	1.61942
Economic city	EMB	whole	18-21	18-21	bulk sediment	yes	drop by drop	0.785592	-21.5622	0.0488147	1.61928
Thuwal	TMZ	port	TMZ_7	36-39	bulk sediment	yes	drop by drop	0.213685	-20.2368	0.0148805	1.61675
Khor Alkharar	KMD	port	KMD_6	30-33	bulk sediment	yes	drop by drop	0.554075	-23.7584	0.0342954	1.61424
Khor Alkharar	KMC	whole	12-15	12-15	bulk sediment	yes	drop by drop	0.496938	-22.8744	0.0306461	1.61124
Economic city	EMD	port	EMD_9	48-51	bulk sediment	yes	drop by drop	0.318863	-20.8654	0.0241127	1.60578
Economic city	EMC	port	EMC_2	6-9	bulk sediment	yes	drop by drop	0.491263	-20.3377	0.035361	1.5889
Khor Alkharar	KMD	port	KMD_7	36-39	bulk sediment	yes	drop by drop	0.741042	-23.4013	0.0368345	1.57591
Khor Alkharar	KMD	port	KMD_3	12-15	bulk sediment	yes	drop by drop	4.59647	-25.0862	0.210368	1.54897
Economic city	EMX	whole	66-69	66-69	bulk sediment	yes	drop by drop	0.196881	-19.2328	0.014697	1.54417
Thuwal	TMC	port	TMC_2	6-9	bulk sediment	yes	drop by drop	1.32887	-23.8046	0.0551008	1.54386
Khor Alkharar	KMA	Whole	42-45	42-45	bulk sediment	yes	drop by drop	0.161997	-16.9676	0.0144252	1.5373
Economic city	EMD	port	EMD_3	12-15	bulk sediment	yes	drop by drop	0.332175	-20.0185	0.0269244	1.53442
Economic city	EMD	port	EMD_2	6-9	bulk sediment	yes	drop by drop	0.377951	-21.0494	0.0283245	1.51811
Khor Alkharar	KMD	port	KMD_12	72-75	bulk sediment	yes	drop by drop	0.467596	-21.8384	0.0250292	1.51168
Economic city	EMX	whole	6-9	6-9	bulk sediment	yes	drop by drop	0.49889	-22.3148	0.0309731	1.50688
Economic city	EMG	port	EMG_4	18-21	bulk sediment	yes	drop by drop	1.06484	-24.4994	0.0655027	1.50485
Economic city	EMY	port	EMY_9	48-51	bulk sediment	yes	drop by drop	0.175181	-18.912	0.0128236	1.4923
Economic city	EMX	whole	30-33	30-33	bulk sediment	yes	drop by drop	0.378904	-21.5765	0.0237088	1.49078
Economic city	EMX	whole	36-39	36-39	bulk sediment	yes	drop by drop	0.281537	-19.9142	0.01981	1.48264
Thuwal	TMZ	port	TMZ_10	54-57	bulk sediment	yes	drop by drop	0.209346	-18.0852	0.0173474	1.4581
Khor Alkharar	KMD	port	KMD_9	54-57	bulk sediment	yes	drop by drop	0.41566	-22.0332	0.0238645	1.45056
Khor Alkharar	KMD	port	KMD_8A	42-45	bulk sediment	yes	drop by drop	0.425761	-21.6033	0.0245957	1.44124
Economic city	EMD	port	EMD_11	60-63	bulk sediment	yes	drop by drop	0.416183	-21.2791	0.0274128	1.42468
Thuwal	TMD	port	TMD_13	72-75	bulk sediment	yes	drop by drop	0.112566	-17.2834	0.00847911	1.42273
Economic city	EMX	whole	24-27	24-27	bulk sediment	yes	drop by drop	0.396749	-22.0975	0.0231862	1.41196
Khor Alkharar	KMD	port	KMD_5	24-27	bulk sediment	yes	drop by drop	1.44626	-24.3613	0.0714885	1.41016
Khor Alkharar	KMD	port	KMD_8B	48-51	bulk sediment	yes	drop by drop	0.656175	-23.1348	0.0339337	1.40987
Economic city	EMD	port	EMD_1	0-3	bulk sediment	yes	drop by drop	0.457565	-19.9986	0.0353282	1.39985
Economic city	EMY	port	EMY_5	24-27	bulk sediment	yes	drop by drop	0.309101	-21.7379	0.0182305	1.3906
Khor Alkharar	KMA	Whole	24-27	24-27	bulk sediment	yes	drop by drop	0.211265	-17.7245	0.0184726	1.37257
Thuwal	TMZ	port	TMZ_11	60-63	bulk sediment	yes	drop by drop	0.241134	-19.6283	0.0164187	1.37128
Economic city	EMX	whole	60-63	60-63	bulk sediment	yes	drop by drop	0.201494	-19.0896	0.0147364	1.36874
Economic city	EMX	whole	54-57	54-57	bulk sediment	yes	drop by drop	0.288428	-21.0865	0.0193626	1.36772
Economic city	EMG	port	EMG_6	30-33	bulk sediment	yes	drop by drop	0.450013	-23.765	0.0256917	1.36111
Thuwal	TMZ	port	TMZ_8	42-45	bulk sediment	yes	drop by drop	0.225421	-20.214	0.0143126	1.34019
Petro Rabigh	RMF	whole	0-3	0-3	bulk sediment	yes	drop by drop	0.45523	-21.9189	0.0376987	1.34
Thuwal	TMC	port	TMC_1	0-3	bulk sediment	yes	drop by drop	0.662034	-22.7155	0.0421269	1.32947
Petro Rabigh	RMG	port	RMG_2	6-9	bulk sediment	yes	drop by drop	1.07539	-25.0081	0.0557456	1.32774
Economic city	EMA	port	EMA_2	6-9	bulk sediment	yes	drop by drop	0.383334	-20.3021	0.0290353	1.32237
Khor Alkharar	KMD	port	KMD_10	60-63	bulk sediment	yes	drop by drop	0.432719	-21.5424	0.0249181	1.30864
Thuwal	TMZ	port	TMZ_9	48-51	bulk sediment	yes	drop by drop	0.238227	-19.6679	0.0176672	1.30053
Khor Alkharar	KMD	port	KMD_2	6-9	bulk sediment	yes	drop by drop	3.17116	-25.0695	0.168111	1.27963
Thuwal	TMC	port	TMC_4	18-21	bulk sediment	yes	drop by drop	0.843209	-23.6134	0.0380554	1.26623
Thuwal	TMC	port	TMC_5	24-27	bulk sediment	yes	drop by drop	0.38526	-22.873	0.0190485	1.25229
Khor Alkharar	KMB	port	KMB_12	66-69	bulk sediment	yes	drop by drop	0.31664	-21.8542	0.0275774	1.25116
Economic city	EMG	port	EMG_5	24-27	bulk sediment	yes	drop by drop	0.739935	-24.3571	0.0440228	1.22432
Economic city	EMG	port	EMG_2	6-9	bulk sediment	yes	drop by drop	1.31284	-24.4317	0.0704514	1.21024
Khor Alkharar	KMC	whole	6-9	6-9	bulk sediment	yes	drop by drop	0.890005	-23.6359	0.0468554	1.18029
Khor Alkharar	KMA	Whole	12-15	12-15	bulk sediment	yes	drop by drop	0.161122	-17.0936	0.0154555	1.16024
Economic city	EMG	port	EMG_3	12-15	bulk sediment	yes	drop by drop	1.02103	-24.574	0.0607463	1.1541
Economic city	EMC	port	EMC_1	0-3	bulk sediment	yes	drop by drop	0.458108	-21.0166	0.0294281	1.14583
Economic city	EMG	port	EMG_9	48-51	bulk sediment	yes	drop by drop	0.4999	-22.8718	0.0292699	1.10865
Economic city	EMY	port	EMY_10	54-57	bulk sediment	yes	drop by drop	0.180702	-17.1832	0.0141241	1.09568
Khor Alkharar	KMA	Whole	18-21	18-21	bulk sediment	yes	drop by drop	0.19666	-18.6917	0.0169389	1.07718
Khor Alkharar	KMA	Whole	0-3	0-3	bulk sediment	yes	drop by drop	0.205502	-18.1147	0.0190137	1.0612
Thuwal	TMD	port	TMD_10	54-57	bulk sediment	yes	drop by drop	0.0598523	-14.1744	0.00566251	1.03041
Khor Alkharar	KMA	Whole	6-9	6-9	bulk sediment	yes	drop by drop	0.182775	-17.7005	0.0167664	1.00259
Thuwal	TMZ	port	TMZ_5	24-27	bulk sediment	yes	drop by drop	0.30327	-21.5876	0.0208871	0.969307
Economic city	EMY	port	EMY_4	18-21	bulk sediment	yes	drop by drop	0.309662	-21.3916	0.0194334	0.96653
Economic city	EMY	port	EMY_1	0-3	bulk sediment	yes	drop by drop	0.646546	-23.2474	0.0364847	0.916752
Khor Alkharar	KMC	whole	0-3	0-3	bulk sediment	yes	drop by drop	1.67798	-24.1482	0.0920505	0.895205
Economic city	EMY	port	EMY_12	66-69	bulk sediment	yes	drop by drop	0.1752	-18.24	0.0134467	0.862799
Economic city	EMY	port	EMY_3	12-15	bulk sediment	yes	drop by drop	0.396851	-22.5201	0.0232479	0.822121
Economic city	EMG	port	EMG_8	42-45	bulk sediment	yes	drop by drop	0.435299	-23.5859	0.0201735	0.801444
Economic city	EMG	port	EMG_11	60-63	bulk sediment	yes	drop by drop	0.22723	-18.924	0.0193432	0.739258
Economic city	EMY	port	EMY_13	72-75	bulk sediment	yes	drop by drop	0.137179	-15.8146	0.011021	0.723475
Economic city	EMY	port	EMY_11	60-63	bulk sediment	yes	drop by drop	0.155514	-17.1941	0.0115126	0.699068
Khor Alkharar	KMB	port	KMB_10	54-57	bulk sediment	yes	drop by drop	0.63354	-23.4692	0.0325799	0.686048
Economic city	EMD	port	EMD_10	54-57	bulk sediment	yes	drop by drop	0.302812	-20.3131	0.0230527	0.665859
Economic city	EMY	port	EMY_2	6-9	bulk sediment	yes	drop by drop	0.686394	-23.5011	0.0368535	0.658389
Petro Rabigh	RMG	port	RMG_1	0-3	bulk sediment	yes	drop by drop	2.11695	-25.3821	0.119153	0.620886
Economic city	EMG	port	EMG_7	36-39	bulk sediment	yes	drop by drop	0.394855	-22.8903	0.0248105	0.595518
Khor Alkharar	KMB	port	KMB_11	60-63	bulk sediment	yes	drop by drop	0.504361	-22.9322	0.0283825	0.57106
Khor Alkharar	KMD	port	KMD_1	0-3	bulk sediment	yes	drop by drop	4.99388	-25.9016	0.355531	0.535838
Economic city	EMG	port	EMG_10	54-57	bulk sediment	yes	drop by drop	0.238209	-21.9769	0.0149111	0.309057
Khor Alkharar	KMB	port	KMB_9	48-51	bulk sediment	yes	drop by drop	0.921746	-23.842	0.0544047	0.168084
Khor Alkharar	KMB	port	KMB_6	30-33	bulk sediment	yes	drop by drop	1.20251	-24.0751	0.067636	0.0209829
Khor Alkharar	KMB	port	KMB_8	42-45	bulk sediment	yes	drop by drop	0.951855	-24.2197	0.0510727	-0.035993
Khor Alkharar	KMB	port	KMB_7	36-39	bulk sediment	yes	drop by drop	1.37351	-25.2279	0.0629652	-0.193454
Khor Alkharar	KMB	port	KMB_3	12-15	bulk sediment	yes	drop by drop	2.85866	-25.0862	0.130871	-0.434825
Khor Alkharar	KMB	port	KMB_1	0-3	bulk sediment	yes	drop by drop	17.0286	-26.2007	0.898554	-0.510447
Khor Alkharar	KMB	port	KMB_2	6-9	bulk sediment	yes	drop by drop	5.39071	-25.3617	0.282292	-0.879237

## Sheet: Table 3
site	acidification	Sample ID	Sample Type	spp	group source	Est. %N	δ15N vs Air*	Est. %C	δ13C vs VPDB**
Economic city	No	67	halophyte plant	Salicornia sp	halo+mangrove	0.843243	2.28099	25.3504	-28.6808
Economic city	No	68	halophyte plant	Salicornia sp	halo+mangrove	0.88024	2.47558	22.9552	-29.3594
Economic city	No	69	halophyte plant	Salicornia sp	halo+mangrove	0.869322	2.01919	23.1011	-28.9858
Economic city	No	109	halophyte plant	Salicornia sp	halo+mangrove	1.7909	4.89843	36.3062	-27.555
Economic city	No	110	halophyte plant	Salicornia sp	halo+mangrove	1.90497	4.81976	38.9034	-27.6618
Economic city	No	111	halophyte plant	Salicornia sp	halo+mangrove	1.3965	5.42323	38.3262	-27.1129
Economic city	No	49	halophyte plant	Zygophyllumm cocenium	halo+mangrove	0.834458	1.90193	32.5281	-27.0023
Economic city	No	50	halophyte plant	Zygophyllumm cocenium	halo+mangrove	0.912159	1.40329	33.9472	-26.648
Economic city	No	51	halophyte plant	Zygophyllumm cocenium	halo+mangrove	0.830568	1.3891	34.5769	-27.0997
Economic city	No	106	halophyte plant	Zygophyllumm cocenium	halo+mangrove	1.04105	-1.42193	33.7526	-26.9052
Economic city	No	107	halophyte plant	Zygophyllumm cocenium	halo+mangrove	1.2277	-1.82148	39.62	-26.7391
Economic city	No	108	halophyte plant	Zygophyllumm cocenium	halo+mangrove	1.056	-1.88979	35.5585	-26.8934
Economic city	No	52	mangrove	Avicennia aerial roots	halo+mangrove	0.897024	1.69417	36.56	-24.9495
Economic city	No	53	mangrove	Avicennia aerial roots	halo+mangrove	0.499289	2.30328	40.7693	-24.3622
Economic city	No	54	mangrove	Avicennia aerial roots	halo+mangrove	0.548254	1.13876	36.8807	-25.0107
Economic city	No	100	mangrove	Avicennia aerial roots	halo+mangrove	0.738789	1.32007	40.5198	-25.1196
Economic city	No	101	mangrove	Avicennia aerial roots	halo+mangrove	0.756265	0.756596	36.4725	-24.8244
Economic city	No	102	mangrove	Avicennia aerial roots	halo+mangrove	1.12745	0.330637	39.0447	-26.085
Economic city	No	55	mangrove	Avicennia living leaves	halo+mangrove	1.19599	1.93234	44.7942	-27.2222
Economic city	No	56	mangrove	Avicennia living leaves	halo+mangrove	1.15826	1.69417	44.63	-27.173
Economic city	No	57	mangrove	Avicennia living leaves	halo+mangrove	1.12369	1.39518	44.3041	-27.709
Economic city	No	97	mangrove	Avicennia living leaves	halo+mangrove	1.56116	0.487569	44.8478	-27.7814
Economic city	No	98	mangrove	Avicennia living leaves	halo+mangrove	1.69617	-0.234931	44.5431	-27.2805
Economic city	No	99	mangrove	Avicennia living leaves	halo+mangrove	1.59098	0.442732	44.9777	-27.8129
Economic city	No	64	mangrove	Avicennia seeds	halo+mangrove	0.740783	0.19113	42.4619	-23.519
Economic city	No	65	mangrove	Avicennia seeds	halo+mangrove	0.768413	0.213428	42.6955	-23.5531
Economic city	No	66	mangrove	Avicennia seeds	halo+mangrove	0.7121	0.382684	41.8873	-23.3283
Economic city	No	58	mangrove	Avicennia senescent leaves	halo+mangrove	0.602719	1.60599	43.1094	-26.8919
Economic city	No	59	mangrove	Avicennia senescent leaves	halo+mangrove	0.604657	1.68403	42.8288	-26.92
Economic city	No	60	mangrove	Avicennia senescent leaves	halo+mangrove	0.573427	1.90497	45.4845	-27.3908
Economic city	No	112	mangrove	Avicennia senescent leaves	halo+mangrove	0.576079	1.37907	54.3449	-28.3758
Economic city	No	113	mangrove	Avicennia senescent leaves	halo+mangrove	0.498412	3.23295	55.7665	-28.1909
Economic city	No	114	mangrove	Avicennia senescent leaves	halo+mangrove	0.498945	2.47525	53.6634	-28.4253
Economic city	No	61	mangrove	Avicennia stem	halo+mangrove	0.628988	0.656331	38.0535	-26.0949
Economic city	No	62	mangrove	Avicennia stem	halo+mangrove	0.397947	1.08707	32.3663	-25.9553
Economic city	No	63	mangrove	Avicennia stem	halo+mangrove	0.637813	0.902614	39.4754	-26.4271
Economic city	No	103	mangrove	Avicennia stem	halo+mangrove	0.797803	-0.924822	40.8827	-26.2168
Economic city	No	104	mangrove	Avicennia stem	halo+mangrove	1.13518	-1.00125	40.388	-25.4473
Economic city	No	105	mangrove	Avicennia stem	halo+mangrove	0.755955	-0.712861	41.8248	-26.2365
Economic city	No	94	seagrass	Enhalus leaves	seagrass	2.1314	0.156381	39.4639	-5.6883
Economic city	No	95	seagrass	Enhalus leaves	seagrass	1.97237	0.481455	37.8825	-5.70306
Economic city	No	96	seagrass	Enhalus leaves	seagrass	1.91254	-0.119779	37.2971	-6.15669
Economic city	No	91	seagrass	Enhalus rhizome	seagrass	0.974176	-1.5444	30.4503	-6.22065
Economic city	No	92	seagrass	Enhalus rhizome	seagrass	0.819005	-0.939088	32.2746	-6.08879
Economic city	No	93	seagrass	Enhalus rhizome	seagrass	0.988422	-2.24142	28.1948	-5.71782
Economic city	No	88	seagrass	Thalassia roots	seagrass	0.995216	-0.229836	30.066	-3.90329
Economic city	No	89	seagrass	Thalassia roots	seagrass	0.837624	0.757615	28.539	-4.13651
Economic city	No	90	seagrass	Thalassia roots	seagrass	0.771709	-0.0515034	29.6842	-3.92593
Economic city	No	85	seagrass	Thalassia leave	seagrass	2.52103	-2.61644	38.8409	-7.88072
Economic city	No	86	seagrass	Thalassia leave	seagrass	2.82277	-2.62369	42.2967	-7.3813
Economic city	No	87	seagrass	Thalassia leave	seagrass	2.47463	-2.50739	39.2982	-6.8455
Economic city	No	82	seagrass	Thalassia rhizome	seagrass	0.751532	-1.17958	34.2098	-7.25879
Economic city	No	83	seagrass	Thalassia rhizome	seagrass	0.832947	-2.49822	31.5786	-8.11193
Economic city	No	84	seagrass	Thalassia rhizome	seagrass	0.950163	-1.25527	37.1983	-7.05296
Economic city	No	115	seagrass	Thalassodendrum leaves	seagrass	1.82118	-0.142198	39.3568	-7.5963
Economic city	No	116	seagrass	Thalassodendrum leaves	seagrass	1.97503	1.08924	40.0827	-7.35756
Economic city	No	117	seagrass	Thalassodendrum leaves	seagrass	1.8967	0.447475	39.9567	-7.50986
Economic city	No	118	seagrass	Thalassodendrum rhizome	seagrass	0.268722	-1.09897	39.2026	-9.1624
Economic city	No	119	seagrass	Thalassodendrum rhizome	seagrass	0.488781	-0.383715	36.5593	-10.2601
Economic city	No	120	seagrass	Thalassodendrum rhizome	seagrass	0.526543	0.184558	39.0106	-9.41854
Economic city	No	121	seagrass	Halodule leaves	seagrass	2.11051	0.39572	42.2018	-5.4291
Economic city	No	122	seagrass	Halodule leaves	seagrass	1.3502	0.147294	39.3259	-4.42234
Economic city	No	123	seagrass	Halodule leaves	seagrass	1.95915	-0.0762886	40.7942	-4.54893
Economic city	No	124	seagrass	Halodule rhizome	seagrass	0.708523	-0.332995	38.5315	-7.04505
Economic city	No	125	seagrass	Halodule rhizome	seagrass	0.664294	-0.706668	33.7387	-6.17972
Economic city	No	126	seagrass	Halodule rhizome	seagrass	0.671863	-0.522419	36.2771	-6.28059
Economic city	No	43	seagrass	Thalassia senescent leaves	seagrass	1.34756	0.107009	34.0083	-6.43764
Economic city	No	44	seagrass	Thalassia senescent leaves	seagrass	1.50644	1.34802	32.9495	-5.6348
Economic city	No	45	seagrass	Thalassia senescent leaves	seagrass	1.38267	-0.134255	34.0781	-5.6437
Economic city	No	76	seagrass	Thalassia senescent leaves	seagrass	1.27154	1.04295	35.0542	-7.77441
Economic city	No	77	seagrass	Thalassia senescent leaves	seagrass	1.42006	0.969576	34.2844	-8.28905
Economic city	No	78	seagrass	Thalassia senescent leaves	seagrass	1.72726	0.627178	35.0827	-8.78401
Economic city	No	46	seagrass	Thalassodendrum rhizoms roots	seagrass	1.10516	-1.11022	35.9703	-6.73578
Economic city	No	47	seagrass	Thalassodendrum rhizoms roots	seagrass	1.10454	-0.869001	35.291	-6.70065
Economic city	No	48	seagrass	Thalassodendrum rhizoms roots	seagrass	1.25652	0.0573471	38.0632	-6.95462
Economic city	No	73	seagrass	Thalassodendrum leaves	seagrass	2.54886	-1.44555	40.4993	-5.33799
Economic city	No	74	seagrass	Thalassodendrum leaves	seagrass	2.49591	-1.65446	42.0625	-6.15964
Economic city	No	75	seagrass	Thalassodendrum leaves	seagrass	2.26786	-1.3355	40.2289	-6.42926
Economic city	Yes	79	Seaweed	padina sp	seaweed	2.24459	1.92604	39.4439	-8.1428
Economic city	Yes	80	Seaweed	padina sp	seaweed	1.15689	1.60852	26.6603	-6.46862
Economic city	Yes	81	Seaweed	padina sp	seaweed	1.92964	1.2031	35.4533	-8.31685
Economic city	Yes (fumigation)	R R1	seston	water filter	seston	0.121228	2.23436	1.66075	-7.57851
Economic city	Yes (fumigation)	R R2	seston	water filter	seston	0.136813	1.58399	2.8605	-3.47916
Economic city	Yes (fumigation)	R R3	seston	water filter	seston	0.134618	1.97477	4.84548	-0.340121
Khor Alkharar	No	265	halophyte plant	anabasis setifera	halo+mangrove	0.500172	6.18196	31.2101	-12.336
Khor Alkharar	No	266	halophyte plant	anabasis setifera	halo+mangrove	0.425157	6.12089	30.7722	-12.3805
Khor Alkharar	No	267	halophyte plant	anabasis setifera	halo+mangrove	0.431805	6.75231	29.194	-11.4449
Khor Alkharar	No	259	halophyte plant	Salicornia sp	halo+mangrove	1.05067	3.42962	32.3143	-27.3196
Khor Alkharar	No	260	halophyte plant	Salicornia sp	halo+mangrove	1.27652	3.94406	32.7848	-27.4966
Khor Alkharar	No	261	halophyte plant	Salicornia sp	halo+mangrove	1.44576	3.82089	35.5451	-27.5125
Khor Alkharar	No	262	halophyte plant	spp12	halo+mangrove	0.59391	7.30816	22.4687	-26.9913
Khor Alkharar	No	263	halophyte plant	spp12	halo+mangrove	0.592426	7.93543	23.4558	-26.9824
Khor Alkharar	No	264	halophyte plant	spp12	halo+mangrove	0.614924	6.7461	26.2042	-26.4147
Khor Alkharar	No	196	mangrove	Avicennia aerial roots	halo+mangrove	0.768333	2.76611	41.6707	-26.4157
Khor Alkharar	No	197	mangrove	Avicennia aerial roots	halo+mangrove	0.727569	1.01161	41.9543	-24.5051
Khor Alkharar	No	198	mangrove	Avicennia aerial roots	halo+mangrove	0.738239	0.458861	42.1369	-24.0353
Khor Alkharar	No	253	mangrove	Avicennia aerial roots	halo+mangrove	0.957348	-0.586232	44.259	-23.9246
Khor Alkharar	No	254	mangrove	Avicennia aerial roots	halo+mangrove	0.934248	-0.61461	43.02	-24.2438
Khor Alkharar	No	255	mangrove	Avicennia aerial roots	halo+mangrove	0.661512	-1.2663	43.8223	-25.0198
Khor Alkharar	No	202	mangrove	Avicennia flowers and buds	halo+mangrove	1.44989	0.951262	47.822	-27.0596
Khor Alkharar	No	203	mangrove	Avicennia flowers and buds	halo+mangrove	1.4743	-0.558867	48.1731	-26.641
Khor Alkharar	No	204	mangrove	Avicennia flowers and buds	halo+mangrove	1.30916	0.386738	48.1183	-26.5727
Khor Alkharar	No	256	mangrove	Avicennia flowers and buds	halo+mangrove	0.950461	0.266332	40.6682	-24.7147
Khor Alkharar	No	257	mangrove	Avicennia flowers and buds	halo+mangrove	1.1318	-1.7956	46.9642	-25.1766
Khor Alkharar	No	258	mangrove	Avicennia flowers and buds	halo+mangrove	1.10441	-1.18696	47.9371	-25.8233
Khor Alkharar	No	193	mangrove	Avicennia living leaves	halo+mangrove	1.27524	1.75016	45.238	-27.2638
Khor Alkharar	No	194	mangrove	Avicennia living leaves	halo+mangrove	1.22633	0.171102	46.9165	-26.5789
Khor Alkharar	No	195	mangrove	Avicennia living leaves	halo+mangrove	1.14507	0.866693	44.5586	-26.7104
Khor Alkharar	No	244	mangrove	Avicennia living leaves	halo+mangrove	1.28782	1.63335	47.6182	-26.8949
Khor Alkharar	No	245	mangrove	Avicennia living leaves	halo+mangrove	1.47915	0.234711	47.8568	-26.9712
Khor Alkharar	No	246	mangrove	Avicennia living leaves	halo+mangrove	1.36746	0.527615	47.4952	-26.8698
Khor Alkharar	No	190	mangrove	Avicennia seeds	halo+mangrove	1.42805	-0.415301	43.1807	-26.947
Khor Alkharar	No	191	mangrove	Avicennia seeds	halo+mangrove	1.15939	0.385665	42.6658	-25.1226
Khor Alkharar	No	192	mangrove	Avicennia seeds	halo+mangrove	1.15154	0.12581	42.6353	-25.7474
Khor Alkharar	No	199	mangrove	Avicennia senescent leaves	halo+mangrove	0.479036	2.14194	44.1063	-27.8635
Khor Alkharar	No	200	mangrove	Avicennia senescent leaves	halo+mangrove	0.660331	1.54055	44.1314	-27.0397
Khor Alkharar	No	201	mangrove	Avicennia senescent leaves	halo+mangrove	0.708292	3.84281	48.1599	-27.0525
Khor Alkharar	No	247	mangrove	Avicennia senescent leaves	halo+mangrove	0.624732	0.761736	45.2309	-28.5011
Khor Alkharar	No	248	mangrove	Avicennia senescent leaves	halo+mangrove	0.555062	1.61207	48.1509	-27.3186
Khor Alkharar	No	249	mangrove	Avicennia senescent leaves	halo+mangrove	0.44613	0.848898	45.3338	-27.6568
Khor Alkharar	No	205	mangrove	Avicennia stem	halo+mangrove	0.690312	2.48369	42.3789	-26.4161
Khor Alkharar	No	206	mangrove	Avicennia stem	halo+mangrove	0.599826	1.07187	42.6889	-26.9602
Khor Alkharar	No	207	mangrove	Avicennia stem	halo+mangrove	0.585709	2.57997	43.6601	-26.8739
Khor Alkharar	No	250	mangrove	Avicennia stem	halo+mangrove	0.929737	-0.299408	43.4042	-25.7315
Khor Alkharar	No	251	mangrove	Avicennia stem	halo+mangrove	0.735699	-0.644002	43.0852	-25.6291
Khor Alkharar	No	252	mangrove	Avicennia stem	halo+mangrove	1.03065	-0.248733	43.3306	-25.354
Khor Alkharar	No	166	seagrass	halophila leaves	seagrass	1.32428	2.02632	29.5949	-6.43024
Khor Alkharar	No	167	seagrass	halophila leaves	seagrass	1.40085	1.82251	30.8203	-6.52471
Khor Alkharar	No	168	seagrass	halophila leaves	seagrass	1.67901	1.70532	30.41	-7.51857
Khor Alkharar	No	172	seagrass	halophila leaves	seagrass	1.41746	1.15912	29.0806	-7.92201
Khor Alkharar	No	173	seagrass	halophila leaves	seagrass	1.40673	0.985881	29.49	-8.34907
Khor Alkharar	No	174	seagrass	halophila leaves	seagrass	1.53325	1.09594	29.1044	-7.68683
Khor Alkharar	No	178	seagrass	halophila leaves	seagrass	1.71199	0.915567	28.2441	-8.2979
Khor Alkharar	No	179	seagrass	halophila leaves	seagrass	1.70213	1.41082	30.1327	-7.98204
Khor Alkharar	No	180	seagrass	halophila leaves	seagrass	1.71089	0.996071	29.245	-9.08512
Khor Alkharar	No	169	seagrass	halophila rhizome	seagrass	0.330057	0.298028	27.7677	-6.86223
Khor Alkharar	No	170	seagrass	halophila rhizome	seagrass	0.286588	-0.336835	29.2459	-6.85632
Khor Alkharar	No	171	seagrass	halophila rhizome	seagrass	0.406932	1.03479	29.1692	-6.84943
Khor Alkharar	No	175	seagrass	halophila rhizome	seagrass	0.478015	-0.465234	26.6904	-7.65239
Khor Alkharar	No	176	seagrass	halophila rhizome	seagrass	0.406188	-0.6293	27.7138	-7.93382
Khor Alkharar	No	177	seagrass	halophila rhizome	seagrass	0.338274	-0.24614	26.7346	-7.58253
Khor Alkharar	No	181	seagrass	halophila rhizome	seagrass	0.67802	0.336719	28.0275	-8.50079
Khor Alkharar	No	182	seagrass	halophila rhizome	seagrass	0.569516	-0.468291	25.4382	-8.10799
Khor Alkharar	No	183	seagrass	halophila rhizome	seagrass	0.456754	-1.44046	25.1259	-7.57859
Khor Alkharar	No	274	seagrass	Thalassodendrum leaves	seagrass	2.26273	3.94096	37.1764	-12.4101
Khor Alkharar	No	275	seagrass	Thalassodendrum leaves	seagrass	1.71216	3.8478	28.3269	-11.5399
Khor Alkharar	No	276	seagrass	Thalassodendrum leaves	seagrass	2.5081	4.02998	41.2423	-11.7554
Khor Alkharar	No	277	seagrass	Thalassodendrum rhizome	seagrass	0.736659	2.60878	35.917	-12.0155
Khor Alkharar	No	278	seagrass	Thalassodendrum rhizome	seagrass	0.781938	3.3054	38.1933	-12.0442
Khor Alkharar	No	279	seagrass	Thalassodendrum rhizome	seagrass	0.617291	1.77862	35.1419	-12.0215
Khor Alkharar	No	280	seagrass	Halodule leaves	seagrass	1.80919	2.81994	38.7795	-10.7091
Khor Alkharar	No	281	seagrass	Halodule leaves	seagrass	1.41229	1.94113	35.4608	-10.8337
Khor Alkharar	No	282	seagrass	Halodule leaves	seagrass	1.42973	2.48249	34.6604	-10.8159
Khor Alkharar	No	283	seagrass	Halodule rhizome	seagrass	0.735974	1.94941	30.6829	-9.9417
Khor Alkharar	No	284	seagrass	Halodule rhizome	seagrass	0.772339	2.20198	22.9091	-9.92687
Khor Alkharar	No	285	seagrass	Halodule rhizome	seagrass	0.743656	1.7279	31.5935	-10.0989
Khor Alkharar	No	184	seagrass	Halodule leaves	seagrass	1.28711	1.18459	34.7329	-7.3562
Khor Alkharar	No	185	seagrass	Halodule leaves	seagrass	1.33165	1.77156	34.9761	-7.50577
Khor Alkharar	No	186	seagrass	Halodule leaves	seagrass	1.59581	1.8113	35.1177	-6.75694
Khor Alkharar	No	217	seagrass	Thalassia	seagrass	1.1887	0.774912	36.5774	-6.25595
Khor Alkharar	No	218	seagrass	Thalassia	seagrass	1.39332	1.65971	38.5857	-7.86611
Khor Alkharar	No	219	seagrass	Thalassia	seagrass	2.08723	0.466805	38.5789	-7.2618
Khor Alkharar	Yes	235	Seaweed	Colpomenia sinousa	seaweed	2.29469	2.03533	35.1543	-9.32954
Khor Alkharar	Yes	236	Seaweed	Colpomenia sinousa	seaweed	2.30019	1.41219	37.5446	-9.00912
Khor Alkharar	Yes	237	Seaweed	Colpomenia sinousa	seaweed	1.97924	1.08407	41.8916	-6.68606
Khor Alkharar	Yes	238	Seaweed	padina sp	seaweed	1.61827	1.40702	29.0766	-10.9821
Khor Alkharar	Yes	239	Seaweed	padina sp	seaweed	1.43253	1.68857	27.1438	-9.87841
Khor Alkharar	Yes	240	Seaweed	padina sp	seaweed	1.61007	1.43393	31.2253	-10.2255
Khor Alkharar	Yes	214	Seaweed	Sargassum sp	seaweed	1.16622	0.600671	44.1787	-16.7685
Khor Alkharar	Yes	215	Seaweed	Sargassum sp	seaweed	1.05867	0.478528	45.2675	-16.2878
Khor Alkharar	Yes	216	Seaweed	Sargassum sp	seaweed	1.16857	1.17619	43.8659	-17.5656
Khor Alkharar	Yes	211	Seaweed	spp3	seaweed	1.63025	1.67097	34.7544	-14.5918
Khor Alkharar	Yes	212	Seaweed	spp3	seaweed	1.63011	1.85108	34.6974	-16.1335
Khor Alkharar	Yes	213	Seaweed	spp3	seaweed	1.85725	1.91112	39.0449	-14.6017
Khor Alkharar	Yes	268	Seaweed	spp3	seaweed	1.41295	2.02808	35.4307	-13.0589
Khor Alkharar	Yes	269	Seaweed	spp3	seaweed	1.27361	2.18231	36.1479	-14.5819
Khor Alkharar	Yes	270	Seaweed	spp3	seaweed	1.26997	2.19577	37.6066	-13.3793
Khor Alkharar	Yes	163	Seaweed	Turbinaria ornata	seaweed	1.38346	1.47948	42.9503	-8.51266
Khor Alkharar	Yes	164	Seaweed	Turbinaria ornata	seaweed	1.2355	1.32007	43.1816	-8.75495
Khor Alkharar	Yes	165	Seaweed	Turbinaria ornata	seaweed	1.29787	1.44221	43.8402	-9.0012
Khor Alkharar	Yes (fumigation)	AH R1	seston	water filter	seston	0.138323	2.12252	2.10136	-10.138
Khor Alkharar	Yes (fumigation)	AH R2	seston	water filter	seston	0.147569	1.45126	2.46407	-7.26545
Khor Alkharar	Yes (fumigation)	AH R3	seston	water filter	seston	0.0850521	3.34766	1.17616	-15.9077
Petro Rabigh	No	139	halophyte plant	spp12	halo+mangrove	1.13796	7.55452	24.6335	-26.8064
Petro Rabigh	No	140	halophyte plant	spp12	halo+mangrove	1.27765	6.35172	26.0133	-28.1447
Petro Rabigh	No	141	halophyte plant	spp12	halo+mangrove	1.37037	6.78336	24.8298	-28.36
Petro Rabigh	No	142	halophyte plant	Suaeda monoica	halo+mangrove	3.39709	6.2834	38.3915	-13.5969
Petro Rabigh	No	143	halophyte plant	Suaeda monoica	halo+mangrove	2.68781	6.22026	37.7421	-13.6147
Petro Rabigh	No	144	halophyte plant	Suaeda monoica	halo+mangrove	2.62706	6.21923	39.3942	-13.6443
Petro Rabigh	No	127	mangrove	Avicennia aerial roots	halo+mangrove	0.688127	6.02359	44.7683	-24.0788
Petro Rabigh	No	128	mangrove	Avicennia aerial roots	halo+mangrove	0.704129	5.42427	41.7841	-24.0778
Petro Rabigh	No	129	mangrove	Avicennia aerial roots	halo+mangrove	0.887844	5.98012	40.733	-23.6763
Petro Rabigh	No	136	mangrove	Avicennia flowers and buds	halo+mangrove	1.55292	4.19456	43.1052	-25.6661
Petro Rabigh	No	137	mangrove	Avicennia flowers and buds	halo+mangrove	1.6389	3.54141	42.9755	-25.9291
Petro Rabigh	No	138	mangrove	Avicennia flowers and buds	halo+mangrove	1.83937	4.31463	43.7645	-26.0676
Petro Rabigh	No	130	mangrove	Avicennia living leaves	halo+mangrove	1.56216	5.35802	46.726	-26.2842
Petro Rabigh	No	131	mangrove	Avicennia living leaves	halo+mangrove	1.56841	5.70582	45.75	-26.7915
Petro Rabigh	No	132	mangrove	Avicennia living leaves	halo+mangrove	1.5297	5.59816	45.5069	-26.6798
Petro Rabigh	No	148	mangrove	Avicennia seeds	halo+mangrove	1.82272	2.55599	44.0157	-26.034
Petro Rabigh	No	149	mangrove	Avicennia seeds	halo+mangrove	1.44534	2.32205	44.2573	-25.1766
Petro Rabigh	No	150	mangrove	Avicennia seeds	halo+mangrove	1.32269	2.32516	44.6452	-24.3478
Petro Rabigh	No	145	mangrove	Avicennia senescent leaves	halo+mangrove	0.615693	2.8955	40.9142	-26.5047
Petro Rabigh	No	146	mangrove	Avicennia senescent leaves	halo+mangrove	0.565646	3.72359	41.0373	-26.6511
Petro Rabigh	No	147	mangrove	Avicennia senescent leaves	halo+mangrove	0.600755	4.13038	39.6966	-25.1508
Petro Rabigh	No	133	mangrove	Avicennia stem	halo+mangrove	0.923146	5.19137	42.4364	-24.9105
Petro Rabigh	No	134	mangrove	Avicennia stem	halo+mangrove	1.03416	4.45644	40.5299	-25.7877
Petro Rabigh	No	135	mangrove	Avicennia stem	halo+mangrove	1.41304	5.10235	40.0824	-25.2131
Petro Rabigh	No	226	seagrass	Thalassodendrum leaves	seagrass	2.35517	3.81949	40.4906	-10.6789
Petro Rabigh	No	227	seagrass	Thalassodendrum leaves	seagrass	2.393	3.36747	42.3563	-10.8485
Petro Rabigh	No	228	seagrass	Thalassodendrum leaves	seagrass	2.57849	4.44179	42.5351	-10.179
Petro Rabigh	No	223	seagrass	Thalassodendrum rhizome	seagrass	0.627097	2.21004	39.4642	-11.3575
Petro Rabigh	No	224	seagrass	Thalassodendrum rhizome	seagrass	0.928291	4.30598	36.8308	-9.88885
Petro Rabigh	No	225	seagrass	Thalassodendrum rhizome	seagrass	0.6304	2.32355	35.7676	-10.9268
Petro Rabigh	No	160	seagrass	Halodule leaves	seagrass	1.73855	-0.704709	38.5843	-8.41303
Petro Rabigh	No	161	seagrass	Halodule leaves	seagrass	1.84215	-0.166655	38.7383	-8.2428
Petro Rabigh	No	162	seagrass	Halodule leaves	seagrass	1.54377	-1.16226	36.7953	-8.05879
Petro Rabigh	No	157	seagrass	Halodule rhizome	seagrass	0.997619	-1.33346	33.051	-8.87355
Petro Rabigh	No	158	seagrass	Halodule rhizome	seagrass	1.17921	-1.96628	32.4187	-8.24378
Petro Rabigh	No	159	seagrass	Halodule rhizome	seagrass	1.21353	-1.99889	33.7908	-8.98868
Petro Rabigh	No	154	seagrass	Thalassodendrum leaves	seagrass	1.97969	3.37961	42.2182	-11.4379
Petro Rabigh	No	155	seagrass	Thalassodendrum leaves	seagrass	2.13703	3.72812	42.1642	-11.619
Petro Rabigh	No	156	seagrass	Thalassodendrum leaves	seagrass	1.8872	3.57425	42.1118	-12.0273
Petro Rabigh	No	151	seagrass	Thalassodendrum rhizome	seagrass	0.39649	1.74032	38.8446	-11.1166
Petro Rabigh	No	152	seagrass	Thalassodendrum rhizome	seagrass	0.376163	1.97027	34.6575	-10.9912
Petro Rabigh	No	153	seagrass	Thalassodendrum rhizome	seagrass	0.430619	2.47062	36.1513	-12.479
Petro Rabigh	No	232	seagrass	Halodule leaves	seagrass	1.76867	2.1766	37.1694	-9.03157
Petro Rabigh	No	233	seagrass	Halodule leaves	seagrass	1.90528	2.59822	40.6316	-9.4582
Petro Rabigh	No	234	seagrass	Halodule leaves	seagrass	1.74772	2.50295	38.3063	-9.1952
Petro Rabigh	No	229	seagrass	Halodule rhizome	seagrass	0.7329	2.02558	37.32	-8.5176
Petro Rabigh	No	230	seagrass	Halodule rhizome	seagrass	0.603848	1.09315	36.4809	-8.57683
Petro Rabigh	No	231	seagrass	Halodule rhizome	seagrass	0.668909	1.85531	35.8079	-8.37405
Petro Rabigh	No	220	seagrass	Thalassia	seagrass	1.05503	2.78571	27.8665	-9.02354
Petro Rabigh	No	221	seagrass	Thalassia	seagrass	1.20963	3.47896	36.1236	-10.5815
Petro Rabigh	No	222	seagrass	Thalassia	seagrass	0.776206	2.65497	24.4589	-9.12593
Petro Rabigh	Yes (fumigation)	PR R1	seston	water filter	seston	0.141561	3.16902	0.932668	-18.4366
Petro Rabigh	Yes (fumigation)	PR R2	seston	water filter	seston	0.148416	3.59466	1.24313	-17.1247
Petro Rabigh	Yes (fumigation)	PR R3	seston	water filter	seston	0.150087	3.39323	1.37493	-15.3055
Thuwal Island	No	16	mangrove	Avicennia aerial roots	halo+mangrove	0.645478	1.91714	38.7673	-25.4343
Thuwal Island	No	17	mangrove	Avicennia aerial roots	halo+mangrove	0.716526	2.48369	39.2663	-26.0587
Thuwal Island	No	18	mangrove	Avicennia aerial roots	halo+mangrove	0.679222	2.71781	41.2815	-25.7646
Thuwal Island	No	295	mangrove	Avicennia aerial roots	halo+mangrove	0.684033	2.79924	41.9038	-25.0154
Thuwal Island	No	296	mangrove	Avicennia aerial roots	halo+mangrove	0.734932	2.16782	43.2819	-25.1222
Thuwal Island	No	297	mangrove	Avicennia aerial roots	halo+mangrove	1.0107	2.40279	43.8532	-25.2557
Thuwal Island	No	7	mangrove	Avicennia flowers and buds	halo+mangrove	1.32906	-0.125085	44.3972	-26.128
Thuwal Island	No	8	mangrove	Avicennia flowers and buds	halo+mangrove	1.37883	0.0938334	44.4007	-25.9624
Thuwal Island	No	9	mangrove	Avicennia flowers and buds	halo+mangrove	1.34345	0.122212	45.4105	-25.8951
Thuwal Island	No	298	mangrove	Avicennia flowers and buds	halo+mangrove	1.3247	0.802517	46.6037	-24.8957
Thuwal Island	No	299	mangrove	Avicennia flowers and buds	halo+mangrove	1.43804	0.581004	46.3644	-25.7561
Thuwal Island	No	300	mangrove	Avicennia flowers and buds	halo+mangrove	1.38267	0.990906	45.6625	-25.9835
Thuwal Island	No	1	mangrove	Avicennia living leaves	halo+mangrove	1.89304	2.4918	43.8821	-27.7492
Thuwal Island	No	2	mangrove	Avicennia living leaves	halo+mangrove	1.15895	3.40092	44.5186	-27.6619
Thuwal Island	No	3	mangrove	Avicennia living leaves	halo+mangrove	1.4254	2.98639	45.1171	-27.7592
Thuwal Island	No	286	mangrove	Avicennia living leaves	halo+mangrove	1.97077	2.57462	46.6016	-25.7976
Thuwal Island	No	287	mangrove	Avicennia living leaves	halo+mangrove	1.99239	2.56944	46.8214	-25.8787
Thuwal Island	No	288	mangrove	Avicennia living leaves	halo+mangrove	1.84809	2.62637	46.7161	-25.675
Thuwal Island	No	19	mangrove	Avicennia main root	halo+mangrove	0.796602	0.989776	27.2587	-23.2189
Thuwal Island	No	20	mangrove	Avicennia main root	halo+mangrove	0.705014	1.55126	38.8376	-25.345
Thuwal Island	No	21	mangrove	Avicennia main root	halo+mangrove	0.738104	0.889438	36.4552	-24.8401
Thuwal Island	No	22	mangrove	Avicennia seeds	halo+mangrove	1.28866	1.24113	41.9881	-27.5695
Thuwal Island	No	23	mangrove	Avicennia seeds	halo+mangrove	1.29454	0.988762	42.4012	-27.3607
Thuwal Island	No	24	mangrove	Avicennia seeds	halo+mangrove	1.26589	1.0739	41.8059	-27.5364
Thuwal Island	No	301	mangrove	Avicennia seeds	halo+mangrove	1.28066	2.41521	44.7625	-26.3455
Thuwal Island	No	302	mangrove	Avicennia seeds	halo+mangrove	1.28643	2.22579	44.6256	-26.4948
Thuwal Island	No	303	mangrove	Avicennia seeds	halo+mangrove	1.18593	2.37588	43.3721	-25.8619
Thuwal Island	No	4	mangrove	Avicennia senescent leaves	halo+mangrove	0.517282	2.72693	44.2246	-28.2632
Thuwal Island	No	5	mangrove	Avicennia senescent leaves	halo+mangrove	0.590374	3.46983	45.5097	-27.4521
Thuwal Island	No	6	mangrove	Avicennia senescent leaves	halo+mangrove	0.673365	2.46646	45.2189	-27.6528
Thuwal Island	No	289	mangrove	Avicennia senescent leaves	halo+mangrove	0.507148	3.82503	46.3178	-26.5542
Thuwal Island	No	290	mangrove	Avicennia senescent leaves	halo+mangrove	0.509516	3.58074	41.3182	-27.819
Thuwal Island	No	291	mangrove	Avicennia senescent leaves	halo+mangrove	0.463404	3.26193	44.1628	-27.2306
Thuwal Island	No	25	mangrove	Avicennia stem	halo+mangrove	0.604854	3.61983	38.9525	-25.4414
Thuwal Island	No	26	mangrove	Avicennia stem	halo+mangrove	0.585694	1.60396	39.4063	-26.2475
Thuwal Island	No	27	mangrove	Avicennia stem	halo+mangrove	0.743659	1.21984	40.0794	-26.1722
Thuwal Island	No	292	mangrove	Avicennia stem	halo+mangrove	1.54559	1.2	40.8486	-25.3921
Thuwal Island	No	293	mangrove	Avicennia stem	halo+mangrove	1.21248	0.346035	42.5497	-24.2202
Thuwal Island	No	294	mangrove	Avicennia stem	halo+mangrove	1.20054	0.323262	41.257	-24.0758
Thuwal Island	No	37	seagrass	Halophila rhizoms roots	seagrass	0.836969	-1.66765	29.0129	-8.28772
Thuwal Island	No	38	seagrass	Halophila rhizoms roots	seagrass	0.690054	0.0715362	23.7999	-8.81073
Thuwal Island	No	39	seagrass	Halophila rhizoms roots	seagrass	0.634726	-1.51157	28.7347	-7.2889
Thuwal Island	No	40	seagrass	Halophila leave	seagrass	1.62299	-0.0224631	36.6762	-6.96594
Thuwal Island	No	41	seagrass	Halophila leave	seagrass	1.84311	-0.214274	30.4123	-7.05199
Thuwal Island	No	42	seagrass	Halophila leave	seagrass	1.93407	-0.300422	32.7118	-6.43865
Thuwal Island	Yes	13	Seaweed	padina sp	seaweed	2.23436	2.38002	43.0418	-8.41179
Thuwal Island	Yes	14	Seaweed	padina sp	seaweed	2.25602	2.24338	42.7778	-7.39811
Thuwal Island	Yes	15	Seaweed	padina sp	seaweed	2.24734	2.03843	43.5711	-7.67699
Thuwal Island	Yes	313	Seaweed	padina sp	seaweed	1.40098	1.21345	29.1188	-12.5417
Thuwal Island	Yes	314	Seaweed	padina sp	seaweed	1.61711	1.39046	26.9684	-12.3102
Thuwal Island	Yes	315	Seaweed	padina sp	seaweed	1.66186	1.7072	29.578	-12.7968
Thuwal Island	Yes	34	Seaweed	Sargassum sp	seaweed	1.41479	1.7455	42.6704	-13.5662
Thuwal Island	Yes	35	Seaweed	Sargassum sp	seaweed	1.43223	1.97012	43.2755	-13.5544
Thuwal Island	Yes	36	Seaweed	Sargassum sp	seaweed	1.12224	1.67925	42.9772	-13.8224
Thuwal Island	Yes	310	Seaweed	Sargassum sp	seaweed	2.41593	2.07466	44.4664	-16.3462
Thuwal Island	Yes	311	Seaweed	Sargassum sp	seaweed	2.29541	1.90594	44.5605	-17.5646
Thuwal Island	Yes	312	Seaweed	Sargassum sp	seaweed	2.30798	1.42979	43.9062	-18.4645
Thuwal Island	Yes	28	Seaweed	spp2	seaweed	2.88665	1.97943	38.9928	-20.2842
Thuwal Island	Yes	29	Seaweed	spp2	seaweed	3.00775	2.0022	38.2963	-20.6897
Thuwal Island	Yes	30	Seaweed	spp2	seaweed	2.20943	1.92664	39.777	-20.6679
Thuwal Island	Yes	31	Seaweed	spp3	seaweed	1.54057	2.24753	43.3443	-14.1725
Thuwal Island	Yes	32	Seaweed	spp3	seaweed	1.58622	1.77241	43.7838	-13.3219
Thuwal Island	Yes	33	Seaweed	spp3	seaweed	1.73575	1.89766	43.6501	-13.2191
Thuwal Island	Yes	316	Seaweed	spp3	seaweed	1.60476	1.86971	43.6408	-15.3127
Thuwal Island	Yes	317	Seaweed	spp3	seaweed	1.83266	2.114	43.0756	-14.2971
Thuwal Island	Yes	318	Seaweed	spp3	seaweed	1.36415	1.58402	42.7362	-16.3729
Thuwal Island	Yes	10	Seaweed	Turbinaria ornata	seaweed	1.41427	1.63992	41.9261	-10.9663
Thuwal Island	Yes	11	Seaweed	Turbinaria ornata	seaweed	1.40683	1.72583	42.3757	-12.0511
Thuwal Island	Yes	12	Seaweed	Turbinaria ornata	seaweed	1.37087	1.66787	41.8879	-10.723
Thuwal Island	Yes	307	Seaweed	Turbinaria ornata	seaweed	1.45802	1.62129	42.7113	-11.172
Thuwal Island	Yes	308	Seaweed	Turbinaria ornata	seaweed	1.29841	1.01885	41.5866	-11.2006
Thuwal Island	Yes	309	Seaweed	Turbinaria ornata	seaweed	1.31936	1.54883	42.5157	-11.6625
Thuwal Island	Yes (fumigation)	T R1	seston	water filter	seston	0.131062	3.30859	1.19681	-12.8778
Thuwal Island	Yes (fumigation)	T R2	seston	water filter	seston	0.131515	3.29226	1.04806	-16.0363
Thuwal Island	Yes (fumigation)	T R3	seston	water filter	seston	0.156757	3.71894	1.53968	-11.713

## Sheet: Table 4
						Radiocarbon age		present is 2014
DirectAMS code	Submitter ID	cm comp	cm decomp	average cm decomp	Material	BP	1 error	cal yr BP
D-AMS 009430	TMA_4	18-21	19-22	20.5	Pooled shells	1952	28	1438
D-AMS 009431	TMA_8	42-45	45-48	46.5	Pooled shells	474	24
D-AMS 009432	TMC_4	18-21	25-29	27	Pooled shells	899	54	483
D-AMS 009433	TMC_16	90-93	125-129	127	Pooled shells	2603	27	2213
D-AMS 009434	TMG_3	12-15	18-23	20.5	Pooled shells	672	25	259
D-AMS 009435	TMG_11	60-63	93-98	95.5	Pooled shells	683	26	268
D-AMS 009436	TMZ_4	18-21	24-28	26	Pooled shells	2329	28	1879
D-AMS 009437	TMZ_15	84-87	111-115	113	Pooled shells	3320	27	3072
D-AMS 009438	TMD_4	18-21	24-28	26	Pooled shells	1855	26	1354
D-AMS 009439	TMD_15	84-87	112-116	114	Pooled shells	2513	29	2094
D-AMS 009440	TME_4	18-21	22-26	24	Pooled shells	2764	27	2398
D-AMS 009441	TME_19	108-111	135-139	137	Pooled shells	3520	29	3340
D-AMS 009442	TMB_19	19	25	25	Pooled shells	3869	31	3748
D-AMS 009443	TMF_40	40	46	46	Pooled shells	3449	30	3251
D-AMS 009444	TMF_71	71	82	82	Pooled shells	3104	28	2823
D-AMS 009451	EMX_40	40	52	52	Pooled shells	2541	30	2127
D-AMS 009452	EMX_101	101	131	131	Pooled shells	3906	26	3800
D-AMS 009453	EMY_4	18-21	25-29	27	Pooled shells	830	29	423
D-AMS 009454	EMY_15	84-87	119-123	121	Pooled shells	3115	30	2833
D-AMS 009457	EMG_4	18-21	26-30	28	Pooled shells	2138	25	1650
D-AMS 009458	EMG_17	96-99	139-143	141	Pooled shells	2776	26	2410
D-AMS 009459	EMD_4	18-21	24-28	26	Pooled shells	2638	25	2265
D-AMS 009460	EMD_15	84-87	114-118	116	Pooled shells	3500	27	3319
D-AMS 009461	EMC_4	18-21	21-25	23	Pooled shells	1254	25	750
D-AMS 009462	EMC_18	102-105	121-125	123	Pooled shells	3012	27	2756
D-AMS 009467	EMA_4	18-21	21-25	23	Pooled shells	538	26
D-AMS 009468	EMA_19	108-111	128-132	130	Pooled shells	2700	28	2328
D-AMS 009479	EME_42	42	61	61	Pooled shells	672	25	259
D-AMS 009480	EME_head	74-78	108-114	111	Pooled shells	3666	27	3501
D-AMS 009483	RMA_4	18-21	30-35	32.5	Pooled shells	2471	24	2040
D-AMS 009484	RMA_14	78-81	131-137	134	Bulk sediment	3768	37	3621
D-AMS 009499	KMB_4	18-21	19-22	20.5	Pooled shells	506	24
D-AMS 009500	KMB_13	72-75	75-78	76.5	Pooled shells	884	26	479
D-AMS 009501	AMH2_4	18-21	22-25	23.5	Pooled shells	3138	27	2852
D-AMS 009502	AMH2_6	30-33	36-40	38	Bulk sediment	1565	24	1056
D-AMS 009503	AMH1_4	18-21	20-24	22	Pooled shells	2637	22	2264
D-AMS 009504	AMH1_7	36-39	41-44	42.5	Pooled shells	3654	25	3487
D-AMS 009505	KMD_4	18-21	27-30	28.5	Pooled shells	1827	23	1333
D-AMS 009506	KMD_18	102-105	120-124	122	Pooled shells	4448	27	4528
D-AMS 009507	RMC_4	18-21	23-27	25	Bulk sediment	1048	22	594
D-AMS 009508	RMC_17	96-99	125-129	127	Pooled shells	774	24	365
D-AMS 009511	EMB_38	38	46	46	Pooled shells	1270	26	762
D-AMS 009512	EMB_120	120	146	146	Pooled shells	3446	23	3246
D-AMS 009515	RMD_4	18-21	21-25	23	Pooled shells	963	24	544
D-AMS 009516	RMD_20	114-117	135-139	137	Pooled shells	2442	25	2005
D-AMS 009517	RMG_4	18-21	20-23	21.5	Bulk sediment	938	26	527
D-AMS 009518	RMG_18	102-105	113-116	114.5	Pooled shells	2551	31	2139
D-AMS 009519	KMA_44	44	51	51	Pooled shells	1308	24	792
D-AMS 009520	KMA_114	114	133	133	Pooled shells	2835	22	2476
D-AMS 009523	KMC_40	40	41	41	Pooled shells	1670	31	1178
D-AMS 009524	KMC_102	102	105	105	Pooled shells	1948	24	1432
D-AMS 009533	KME_41	41	46	46	Pooled shells	2220	24	1747
D-AMS 009534	KME_122	122	137	137	Pooled shells	5156	27	5451
D-AMS 009535	RMF_40	40	44	44	Bulk sediment
D-AMS 009596	RMF_60		66	66	Bulk sediment	1742	24	1262
D-AMS 009536	RMF_119	119	131	131	Pooled shells	1972	22	1460
D-AMS 009537	RMB_40	40	63	63	Bulk sediment	638	22	226
D-AMS 009538	RMB_100	100	159	159	Bulk sediment	Modern

## Sheet: Table 5
core	Code	Depth (cm)	depth decompressed centre of the slice	Dry mass (g)	Accumulated mass	Accumulated mass ( gcm2 )	DBD (g/cm3)	Total 210Pb (Bqkg)		Ra-226 (Bqkg)		Excess 210Pb (Bqkg)
KMC	KMC 0-1	0.5	0.49995	31.32	1.01437	0.507185	1.01437	9.53978	1.40796			3.98978	1.54511
KMC	KMC 1-2	1.5	1.5134	28.37	1.9332	1.47379	0.918826	15.9926	0.912312			10.4426	1.11235
KMC	KMC 2-3	2.5	2.5404	36.9	3.12829	2.53075	1.19509	14.4618	1.55795			8.91185	1.68292
KMC	KMC 4-5	4.5	4.5944	26.99	5.33322	4.89615	0.874132	15.0266	1.60122	6	1.5	9.47657	1.72305
KMC	KMC 6-7	6.5	6.6484	32.72	7.66835	7.13849	1.05971	15.1508	1.0161			9.60076	1.19894
KMC	KMC 8-9	8.5	8.7024	50.16	10.5145	9.70227	1.62454	12.8017	1.67395			7.2517	1.79084
KMC	KMC 10-11	10.5	10.7564	49.05	13.2918	12.4975	1.58859	12.4935	0.82654			6.94348	1.04315
KMC	KMC 12-13	12.5	12.8104	49.41	16.5486	15.7485	1.60025	13.672	0.911043			8.12198	1.11131
KMC	KMC 14-15	14.5	14.8644	52.01	19.5402	18.698	1.68446	11.0978	1.34189			5.54778	1.48515
KMC	KMC 18-19	18.5	18.9724	50.88	26.1359	25.312	1.64786	8.75737	0.704453			3.20737	0.949344
KMC	KMC 20-21	20.5	21.0264	48.13	29.6681	28.8887	1.5588	7.48356	1.05934	5.1	1.3	1.93356	1.2358
KMC	KMC 22-23	22.5	23.0804	56.66	33.3858	32.4683	1.83506	6.90568	0.759266			1.35568	0.990699
KMC	KMC 24-25	24.5	25.1344	55.17	36.7862	35.8928	1.7868	5.34172	0.72456
KMC	KMC 26-27	26.5	27.1884	57.73	40.1771	39.2423	1.86972	5.3885	0.566823
KMC	KMC 30-31	30.5	31.2964	51.6	46.6212	45.7856	1.67118	5.08664	0.548203
KME	KME 0-1	0.5	0.5005	5.82	0.188494	0.0942471	0.188494	69.3432	3.46187			57.3432	3.53335
KME	KME 1-2	1.5	1.5615	9	0.47998	0.334237	0.291485	80.7811	15.2305			68.7811	15.2469
KME	KME 2-3	2.5	2.6825	5.03	0.642888	0.561434	0.162908	102.976	6.69901			90.9762	6.73622
KME	KME 3-4	3.5	3.8035	4.47	0.78766	0.715274	0.144771	61.7705	18.6739			49.7705	18.6873
KME	KME 5-6	5.5	6.0455	4.95	1.15526	1.0751	0.160317	44.3891	2.44993	11.5	1.8	32.3891	2.54994
KME	KME 7-8	7.5	8.2875	10.98	1.91312	1.73531	0.355612	19.2787	3.5149			7.2787	3.58532
KME	KME 9-10	9.5	10.5295	17.14	3.04441	2.76685	0.555117	20.7069	1.8237			8.70693	1.95598
KME	KME 11-12	11.5	12.7715	23.88	4.24922	3.86251	0.773407	18.8553	1.36802			6.85528	1.53996
KME	KME 13-14	13.5	15.0135	20.53	5.37435	5.0419	0.66491	10.8	1.175	12.5	1.2
KME	KME 15-16	15.5	17.2555	29.76	6.92538	6.44346	0.963844	10.873	0.875688
KME	KME 17-18	17.5	19.4975	29.02	8.53957	8.06963	0.939878	12.771	0.893631
KME	KME 19-20	19.5	21.7395	19.49	9.81627	9.50066	0.631227	13.0687	1.55146
KME	KME 21-22	21.5	23.9815	20.74	10.4151	10.751	0.67171	11.4071	0.883498
RMF	RMF 0-1	0.5	0.50005	38.95	1.26149	0.630743	1.26148	18.8388	1.72899			9.33876	2.28243
RMF	RMF 2-3	2.5	2.65265	23.37	2.89316	2.51471	0.75689	19.399	1.56387			9.899	2.16004
RMF	RMF 4-5	4.5	4.85605	36.67	5.22926	4.63544	1.18764	19.5222	2.25694	9.5	1.49	10.0222	2.70442
RMF	RMF 6-7	6.5	7.05945	36.56	7.85587	7.26383	1.18408	20.938	1.3544			11.438	2.01358
RMF	RMF 8-9	8.5	9.26285	50.27	10.8015	9.98744	1.62811	15.3437	1.45201			5.8437	2.08049
RMF	RMF 10-11	10.5	11.4663	46.54	13.7384	12.9847	1.5073	13.9121	1.15372			4.41215	1.88446
RMF	RMF 12-13	12.5	13.6697	49.57	16.808	16.0053	1.60544	15.6604	1.45779			6.16041	2.08453
RMF	RMF 14-15	14.5	15.873	44.1	19.5153	18.8012	1.42828	14.962	1.42626	11.8	1.9	3.16197	2.37576
RMF	RMF 16-17	16.5	18.0765	40.51	22.2436	21.5876	1.31201	10.2567	0.948835
RMF	RMF 20-21	20.5	22.4833	42.94	27.3699	26.6745	1.39071	13.5231	1.37287
RMF	RMF 22-23	22.5	24.6867	44.89	30.4149	29.688	1.45386	15.325	1.2958
RMF	RMF 24-25	24.5	26.8901	39.3	33.0263	32.3899	1.27282	11.8846	1.11198
TMF	TMF 0-1	0.5	0.5	16.19	0.524351	0.262175	0.52435	15.2394	1.31312	8.4	1.8	7.53936	1.64447
TMF	TMF 2-3	2.5	2.725	30.91	2.69041	2.18987	1.00109	13.5796	1.19138			5.87956	1.549
TMF	TMF 4-5	4.5	5.025	37.64	5.12853	4.519	1.21906	12.2623	1.06916			4.56233	1.45709
TMF	TMF 6-7	6.5	7.325	35.01	7.36747	6.80053	1.13388	10.5187	0.630118			2.81869	1.17348
TMF	TMF 8-9	8.5	9.625	38.71	9.66988	9.04303	1.25371	9.25092	0.931867			1.55092	1.35955
TMF	TMF 10-11	10.5	11.925	42.71	12.3784	11.6868	1.38326	8.93215	0.619551			1.23215	1.16784
TMF	TMF 12-13	12.5	14.225	45.28	15.406	14.6728	1.46649	7.00365	0.768751
TMF	TMF 14-15	14.5	16.525	48.61	18.4099	17.6228	1.57434	5.18169	0.61364
TMF	TMF 16-17	16.5	18.825	52.26	21.5211	20.6748	1.69256	7.83703	0.802516	7	1.1
TMF	TMF 20-21	20.5	23.425	45.24	27.8596	27.127	1.4652	4.19644	0.615434
EME	EME_1	0.5	0.49925	32.32	1.04676	0.523379	1.04676	17.0214	1.33595			6.17138	1.86407
EME	EME_3	2.5	3.19975	32.94	3.04344	2.51002	1.06684	21.6681	1.32406	8.5	1.4	10.8181	1.85557
EME	EME_5	4.5	6.13475	41.33	5.79927	5.12999	1.33856	22.0851	1.33767	13.2	1.9	11.2351	1.86531
EME	EME_9	8.5	12.0048	34.52	10.6956	10.1366	1.11801	21.0264	1.27408			10.1764	1.82024
EME	EME_15	14.5	20.8098	38.81	18.0559	17.4275	1.25695	18.4232	1.25727			7.57321	1.80851
EME	EME_21	20.5	29.6148	42.12	25.0743	24.3922	1.36415	18.1128	1.21409			7.26284	1.77877
EME	EME_23	22.5	32.5498	34.06	27.3537	26.8021	1.10311	19.2305	1.32749			8.38049	1.85801
EME	EME_25	24.5	35.4848	41.74	29.8932	29.2173	1.35184	17.3777	1.38629			6.52772	1.90047
EME	EME_27	26.5	38.4198	39.17	32.5046	31.8703	1.26861	14.7231	1.00231			3.87308	1.64153
EME	EME_29	28.5	41.3548	33.44	34.5858	34.0443	1.08303	15.1188	1.07424			4.26876	1.68642
EME	EME_31	30.5	44.2897	34.43	36.9938	36.4362	1.11509	18.4378	1.14974			7.58784	1.73549
EMB	EMB_1	0.5	0.5006	35.77	1.15849	0.579247	1.15849	13.808	1.17655			3.30804	1.21007
EMB	EMB_2	1.5	1.6106	26.6	2.02	1.58925	0.861501
EMB	EMB_3	2.5	2.8294	29.28	2.9683	2.49415	0.948299	16.7215	1.1812			6.22146	1.21459
EMB	EMB_4	3.5	4.0482	28.72	3.89846	3.43338	0.930162
EMB	EMB_5	4.5	5.267	34.58	5.01842	4.45844	1.11995	18.031	1.16363	10.3	1.5	7.53097	1.19751
EMB	EMB_6	5.5	6.4858	37.21	6.22355	5.62098	1.20513
EMB	EMB_7	6.5	7.7046	34.91	7.35419	6.78887	1.13064
EMB	EMB_8	7.5	8.9234	37.22	8.55965	7.95692	1.20545
EMB	EMB_9	8.5	10.1422	30.8	9.55717	9.05841	0.997527	12.4817	0.998462	10.7	1.6	1.98172	1.03775
EMB	EMB_10	9.5	11.361	31.67	10.5829	10.07	1.0257
EMB	EMB_11	10.5	12.5798	42.76	11.9678	11.2753	1.38488
EMB	EMB_12	11.5	13.7986	41.9	13.3248	12.6463	1.35703
EMB	EMB_13	12.5	15.0174	36.65	14.5118	13.9183	1.18699
EMB	EMB_14	13.5	16.2362	46.24	16.0094	15.2606	1.49759
EMB	EMB_15	14.5	17.455	30.84	17.0082	16.5088	0.998823	1.53545	0.336002
EMB	EMB_16	15.5	18.6738	34.95	18.1401	17.5742	1.13193
EMB	EMB_17	16.5	19.8926	40.28	19.4447	18.7924	1.30456
EMB	EMB_18	17.5	21.1114	36.59	20.6298	20.0372	1.18505
EMB	EMB_19	18.5	22.3302	37.01	21.8284	21.2291	1.19865
EMB	EMB_20	19.5	23.549	34.92	22.9594	22.3939	1.13096
EMB	EMB_21	20.5	24.7678	35.99	24.125	23.5422	1.16562	12.2505	1.22412			1.7505	1.25637
EMX	EMX 0-1	0.5	0.4992	49.56	1.60512	0.802558	1.60511	7.14869	0.715063
EMX	EMX 1-2	1.5	1.646	47.84	3.15453	2.37982	1.54941
EMX	EMX 2-3	2.5	2.9412	51.68	4.8283	3.99141	1.67377	6.14479	1.00013
EMX	EMX 3-4	3.5	4.2364	49.71	6.43828	5.63329	1.60997
EMX	EMX 4-5	4.5	5.5316	52.17	8.12792	7.2831	1.68964	8.87252	1.17359
EMX	EMX 5-6	5.5	6.8268	43.12	9.52446	8.82619	1.39654
EMX	EMX 6-7	6.5	8.122	42.32	10.8951	10.2098	1.37063
EMX	EMX 7-8	7.5	9.4172	42.98	12.2871	11.5911	1.392
EMX	EMX 8-9	8.5	10.7124	38.44	13.5321	12.9096	1.24497	7.17962	1.04277	9.9	1.7
EMX	EMX 9-10	9.5	12.0076	37.85	14.7579	14.145	1.22586
EMX	EMX 10-11	10.5	13.3028	32.24	15.8021	15.28	1.04416
EMX	EMX 11-12	11.5	14.598	37.52	17.0173	16.4097	1.21517
EMX	EMX 12-13	12.5	15.8932	37.96	18.2467	17.632	1.22942
EMX	EMX 13-14	13.5	17.1884	36.43	19.4266	18.8366	1.17987
EMX	EMX 14-15	14.5	18.4836	39.06	20.6916	20.0591	1.26505	6.59014	0.948925
EMX	EMX 15-16	15.5	19.7788	33.53	21.7776	21.2346	1.08594
EMX	EMX 16-17	16.5	21.074	35.18	22.9169	22.3473	1.13938
EMX	EMX 17-18	17.5	22.3692	30.97	23.92	23.4185	1.00303
EMX	EMX 18-19	18.5	23.6644	38.39	25.1633	24.5417	1.24335
EMX	EMX 19-20	19.5	24.9596	33.08	26.2347	25.699	1.07137
EMX	EMX 20-21	20.5	26.2548	47.47	27.7721	27.0034	1.53742	4.26249	0.5043	6.2	1
KMA	KMA 0-1	0.5	0.4995	31.81	1.03024	0.51512	1.03024	7.15895	0.752576
KMA	KMA 1-2	1.5	1.58305	32.86	2.09449	1.56236	1.06424
KMA	KMA 2-3	2.5	2.75115	38.07	3.32747	2.71098	1.23298	8.60478	0.888504	8.3	1.5
KMA	KMA 3-4	3.5	3.91925	49.06	4.9164	4.12193	1.58892
KMA	KMA 4-5	4.5	5.08735	52.24	6.60831	5.76235	1.69191	8.27304	0.735061
KMA	KMA 5-6	5.5	6.25545	59.51	8.53568	7.57199	1.92737
KMA	KMA 6-7	6.5	7.42355	62.63	10.5641	9.54989	2.02841
KMA	KMA 7-8	7.5	8.59165	56.7	12.4005	11.4823	1.83636
KMA	KMA 8-9	8.5	9.75975	51.66	14.0736	13.237	1.67313	7.46661	0.886071
KMA	KMA 9-10	9.5	10.9279	45.07	15.5333	14.8034	1.45969
KMA	KMA 10-11	10.5	12.096	54.62	17.3023	16.4178	1.76899
KMA	KMA 11-12	11.5	13.2641	55.56	19.1017	18.202	1.79944
KMA	KMA 12-13	12.5	14.4322	66.01	21.2396	20.1707	2.13788
KMA	KMA 13-14	13.5	15.6003	48.93	22.8243	22.032	1.58471
KMA	KMA 14-15	14.5	16.7683	46.09	24.317	23.5707	1.49273	8.17044	0.841268
KMA	KMA 15-16	15.5	17.9365	55.68	26.1204	25.2187	1.80332
KMA	KMA 16-17	16.5	19.1045	58.4	28.0118	27.0661	1.89142
KMA	KMA 17-18	17.5	20.2726	45.69	29.4916	28.7517	1.47977
KMA	KMA 18-19	18.5	21.4408	40.17	30.7926	30.1421	1.301
KMA	KMA 19-20	19.5	22.6089	59.4	32.7164	31.7545	1.9238
KMA	KMA 20-21	20.5	23.7769	60	34.6596	33.688	1.94323	6.6345	0.791025
RMB	RMB 0-1	0.5	0.50105	38.29	1.24011	0.620055	1.36286	8.33212	0.790802
RMB	RMB 1-2	1.5	1.79915	37.96	2.46953	1.85482	1.24011
RMB	RMB 2-3	2.5	3.39325	33.87	3.56649	3.01801	1.22942	9.54308	0.946847
RMB	RMB 3-4	3.5	4.98735	34.52	4.6845	4.1255	1.09696
RMB	RMB 4-5	4.5	6.58145	33.59	5.77239	5.22845	1.11801	10.8641	1.06917	12.4	2.1
RMB	RMB 5-6	5.5	8.17555	39.85	7.06303	6.41771	1.08789
RMB	RMB 6-7	6.5	9.76965	43.36	8.46734	7.76518	1.29063
RMB	RMB 7-8	7.5	11.3637	40.86	9.79069	9.12901	1.40431
RMB	RMB 8-9	8.5	12.9578	40.4	11.0991	10.4449	1.32334	10.1229	0.929327
RMB	RMB 9-10	9.5	14.5519	54.61	12.8678	11.9835	1.30844
RMB	RMB 10-11	10.5	16.146	38.99	14.1306	13.4992	1.76867
RMB	RMB 11-12	11.5	17.7401	47.99	15.6849	14.9077	1.26278
RMB	RMB 12-13	12.5	19.3342	40.68	17.0024	16.3436	1.55426
RMB	RMB 13-14	13.5	20.9283	41.32	18.3406	17.6715	1.31751
RMB	RMB 14-15	14.5	22.5224	47.43	19.8767	19.1087	1.33824	15.0408	1.43596	15.5	2.5
RMB	RMB 15-16	15.5	24.1165	46.76	21.3912	20.634	1.53613
RMB	RMB 16-17	16.5	25.7106	51.85	23.0705	22.2308	1.51443
RMB	RMB 17-18	17.5	27.3047	45.75	24.5522	23.8113	1.67928
RMB	RMB 18-19	18.5	28.8988	38.05	25.7845	25.1683	1.48172
RMB	RMB 19-20	19.5	30.4929	41.57	27.1309	26.4577	1.23233
RMB	RMB 20-21	20.5	32.087	32.79	28.1928	27.6618	1.34634	12.97	1.1775
TMB	TMB 0-1	0.5	0.5	42.2	1.36674	0.683372	1.36674	6.55736	0.705644
TMB	TMB 1-2	1.5	1.6625	46.78	2.88182	2.12428	1.51508
TMB	TMB 2-3	2.5	2.9875	45.26	4.34767	3.61475	1.46585	6.90113	0.803168
TMB	TMB 3-4	3.5	4.3125	39.13	5.61499	4.98133	1.26731
TMB	TMB 4-5	4.5	5.6375	49.83	7.22885	6.42192	1.61386	7.67565	0.989001	8.2	1.3
TMB	TMB 5-6	5.5	6.9625	49.58	8.83461	8.03173	1.60576
TMB	TMB 6-7	6.5	8.2875	49.03	10.4226	9.62859	1.58795
TMB	TMB 7-8	7.5	9.6125	45.83	11.9069	11.1647	1.48431
TMB	TMB 8-9	8.5	10.9375	53.94	13.6538	12.7804	1.74697	10.9109	0.925206
TMB	TMB 9-10	9.5	12.2625	56.32	15.4779	14.5659	1.82405
TMB	TMB 10-11	10.5	13.5875	52.5	17.1782	16.3281	1.70033
TMB	TMB 11-12	11.5	14.9125	47.94	18.7309	17.9546	1.55264
TMB	TMB 12-13	12.5	16.2375	55.99	20.5442	19.6376	1.81336
TMB	TMB 13-14	13.5	17.5625	46.09	22.037	21.2906	1.49273
TMB	TMB 14-15	14.5	18.8875	40.91	23.3619	22.6995	1.32496	9.60072	0.881095	10.1	1.4
TMB	TMB 15-16	15.5	20.2125	48.14	24.9211	24.1415	1.55912
TMB	TMB 16-17	16.5	21.5375	42.31	26.2914	25.6062	1.3703
TMB	TMB 17-18	17.5	22.8625	43.9	27.7132	27.0023	1.4218
TMB	TMB 18-19	18.5	24.1875	48.12	29.2717	28.4924	1.55847
TMB	TMB 19-20	19.5	25.5125	44.46	30.7116	29.9916	1.43994
TMB	TMB 20-21	20.5	26.8375	40.42	32.0207	31.3661	1.30909	10.7506	1.07618
					32.0207
